# Supplementary material for: Bundled-Optode Method in Functional Near-Infrared Spectroscopy
Source: PLoS One. 2016 Oct 27;11(10):e0165146. doi: 10.1371/journal.pone.0165146 (PMC5082888; doi:10.1371/journal.pone.0165146)
Supplement: S1 Dataset — For further understanding our study, recorded fNIRS data were provided as supporting information. (XLSX) [file pone.0165146.s001.xlsx]

## Sheet: HbO
Data set of averaged HbOs of five-subjects thumb movement trials
Data point	Ch. 1	Ch. 2	Ch. 3	Ch. 4	Ch. 5	Ch. 6	Ch. 7	Ch. 8	Ch. 9	Ch. 10	Ch. 11	Ch. 12	Ch. 13	Ch. 14	Ch. 15	Ch. 16	Ch. 17	Ch. 18	Ch. 19	Ch. 20	Ch. 21	Ch. 22	Ch. 23	Ch. 24	Ch. 25	Ch. 26	Ch. 27	Ch. 28	Ch. 29	Ch. 30	Ch. 31	Ch. 32	Ch. 33	Ch. 34	Ch. 35	Ch. 36	Ch. 37	Ch. 38	Ch. 39	Ch. 40	Ch. 41	Ch. 42	Ch. 43	Ch. 44	Ch. 45	Ch. 46	Ch. 47	Ch. 48
1	33.0261	4.65719	1.2419	2.67339	4.20827	4.71349	9.47057	4.23472	1.35729	2.61557	4.2933	5.61345	32.4459	9.07618	5.08976	5.81372	6.54172	6.63001	5.4626	2.74535	4.44025	2.38227	3.42863	3.80582	12.393	9.53491	3.17954	1.55255	3.51257	3.4896	11.5244	3.76299	3.19205	5.06154	6.03406	6.46626	7.46343	3.41102	1.07444	3.62713	5.47124	5.38194	37.5352	2.65654	1.92055	4.62785	4.97399	4.71685
2	33.0267	4.65933	1.24201	2.67337	4.20791	4.71322	9.47133	4.2367	1.36021	2.61601	4.30099	5.61668	32.466	9.07762	5.08823	5.80379	6.52767	6.61662	5.46444	2.74596	4.44056	2.38128	3.43311	3.80786	12.3792	9.53668	3.17883	1.55379	3.50956	3.49301	11.5249	3.76241	3.1899	5.06468	6.04726	6.45379	7.46308	3.4107	1.07496	3.62724	5.47472	5.38506	37.5397	2.65635	1.91951	4.63697	4.9782	4.71601
3	33.0287	4.66162	1.24165	2.67357	4.20833	4.71206	9.47297	4.23952	1.36433	2.61695	4.3097	5.61321	32.4858	9.0796	5.08786	5.79366	6.51539	6.59857	5.46746	2.74776	4.44143	2.38081	3.43847	3.81144	12.3651	9.53918	3.1785	1.55556	3.50701	3.49708	11.5255	3.76227	3.18819	5.07011	6.06138	6.43674	7.4629	3.41079	1.07669	3.62801	5.47608	5.38166	37.5425	2.65593	1.91922	4.64501	4.98174	4.71446
4	33.0317	4.6641	1.24107	2.67429	4.20966	4.71008	9.47582	4.24328	1.36933	2.61856	4.31912	5.60374	32.5031	9.08235	5.08881	5.7848	6.50758	6.57837	5.47176	2.75088	4.44283	2.38098	3.44392	3.81628	12.353	9.54242	3.17884	1.55793	3.50533	3.50134	11.5259	3.76269	3.18743	5.07742	6.07406	6.41751	7.463	3.41137	1.07958	3.62972	5.47608	5.37248	37.5444	2.65512	1.91997	4.65084	4.98462	4.71236
5	33.0349	4.66686	1.24061	2.67578	4.21177	4.70735	9.48015	4.24806	1.37485	2.62098	4.32892	5.59037	32.5157	9.08615	5.09121	5.77866	6.50612	6.55839	5.47742	2.7554	4.44473	2.38189	3.44877	3.82188	12.3444	9.54639	3.18011	1.5609	3.50483	3.50536	11.526	3.76371	3.18804	5.08601	6.0835	6.39841	7.46343	3.41244	1.08342	3.63263	5.4757	5.35961	37.5461	2.65375	1.92196	4.65395	4.98709	4.70985
6	33.0374	4.67	1.24058	2.67822	4.21438	4.70398	9.48605	4.25385	1.38054	2.62427	4.33873	5.57604	32.5223	9.09122	5.09523	5.7764	6.51173	6.54062	5.48447	2.76136	4.44706	2.38358	3.45247	3.82768	12.3402	9.55112	3.18254	1.56446	3.50568	3.50885	11.5259	3.76528	3.19023	5.09517	6.0888	6.38137	7.4642	3.41399	1.08792	3.63685	5.47591	5.34595	37.5486	2.65169	1.92522	4.65458	4.98958	4.70708
7	33.0379	4.6736	1.24127	2.68165	4.217	4.70019	9.49352	4.26062	1.38613	2.6284	4.34812	5.56387	32.5226	9.09773	5.10102	5.77867	6.52397	6.52644	5.4929	2.76874	4.44975	2.38604	3.45478	3.83305	12.3404	9.55661	3.18622	1.56855	3.50788	3.51168	11.5255	3.76728	3.19401	5.10419	6.09016	6.3678	7.46527	3.41591	1.09278	3.64234	5.47756	5.33454	37.5524	2.6489	1.92964	4.65365	4.99256	4.70424
8	33.0356	4.67771	1.24282	2.68597	4.21911	4.69634	9.50235	4.26826	1.39147	2.63321	4.35656	5.55639	32.5174	9.10573	5.10865	5.7855	6.54139	6.51664	5.50261	2.77744	4.45272	2.38921	3.45574	3.83744	12.3443	9.56284	3.19114	1.57312	3.51124	3.51388	11.5247	3.76954	3.19919	5.11246	6.08877	6.35856	7.46654	3.41812	1.09769	3.64894	5.48117	5.32786	37.5571	2.64541	1.935	4.65254	4.99637	4.70163
9	33.0301	4.68233	1.24527	2.69097	4.22021	4.69288	9.51223	4.27659	1.39648	2.63843	4.36348	5.55508	32.5081	9.1151	5.11808	5.79625	6.56187	6.51148	5.51342	2.78728	4.45588	2.393	3.45565	3.84045	12.3502	9.56971	3.19713	1.57806	3.51548	3.51565	11.5237	3.77183	3.20542	5.11949	6.08642	6.35398	7.46788	3.4205	1.10244	3.65631	5.48691	5.32729	37.5621	2.64135	1.94094	4.65281	5.00113	4.69963
10	33.0215	4.68736	1.24849	2.69636	4.22001	4.69032	9.52272	4.28535	1.40118	2.64373	4.36838	5.56005	32.497	9.12554	5.12906	5.80968	6.58309	6.51084	5.52503	2.79798	4.45913	2.39721	3.455	3.84192	12.3565	9.57709	3.2039	1.58328	3.52023	3.51721	11.5225	3.77395	3.21225	5.125	6.0851	6.35407	7.46918	3.42295	1.10693	3.66405	5.49452	5.33292	37.5659	2.63691	1.94707	4.65583	5.00665	4.69861
11	33.0105	4.69262	1.25224	2.70176	4.21843	4.68906	9.53331	4.29421	1.40563	2.64878	4.37088	5.57015	32.4862	9.13661	5.14114	5.82414	6.6029	6.51438	5.53707	2.80916	4.46237	2.40165	3.45435	3.84192	12.3614	9.58473	3.21105	1.58866	3.52518	3.51882	11.5214	3.77573	3.21924	5.12891	6.08643	6.35857	7.47033	3.42539	1.11112	3.67172	5.5034	5.34358	37.5672	2.63234	1.95298	4.66243	5.01245	4.69885
12	32.9985	4.69784	1.2562	2.70681	4.21574	4.68931	9.54343	4.30278	1.40987	2.65334	4.37093	5.58333	32.4776	9.14771	5.15366	5.83787	6.6196	6.52167	5.54908	2.82035	4.4655	2.40606	3.4542	3.84083	12.3635	9.59234	3.21814	1.59405	3.53008	3.52067	11.5204	3.77706	3.22603	5.13134	6.09128	6.36709	7.47127	3.42775	1.11508	3.67889	5.51276	5.35722	37.5646	2.62791	1.95827	4.67275	5.01787	4.70042
13	32.987	4.70274	1.26004	2.71118	4.21245	4.69099	9.55253	4.3106	1.41391	2.65727	4.36882	5.59716	32.4724	9.15816	5.16581	5.84927	6.63218	6.53221	5.56056	2.83102	4.46839	2.41018	3.4549	3.83918	12.3623	9.59952	3.22469	1.59931	3.53481	3.52283	11.5197	3.7779	3.23236	5.13255	6.09957	6.37915	7.47202	3.43001	1.11886	3.68518	5.5217	5.37147	37.5572	2.62387	1.96262	4.68614	5.02218	4.70313
14	32.9775	4.707	1.26341	2.7146	4.20932	4.69373	9.56011	4.31723	1.41767	2.66062	4.3652	5.60944	32.4706	9.16728	5.17677	5.85718	6.64024	6.54546	5.57099	2.84062	4.47095	2.41379	3.45658	3.83764	12.3579	9.60587	3.23026	1.60427	3.53937	3.52526	11.5195	3.77831	3.23809	5.13293	6.11029	6.3941	7.47261	3.43213	1.12252	3.69025	5.52943	5.38418	37.5451	2.62043	1.96581	4.7013	5.02479	4.70649
15	32.9711	4.71035	1.26607	2.71694	4.2072	4.69692	9.56575	4.32225	1.42104	2.66351	4.36107	5.6187	32.4716	9.17446	5.18578	5.86105	6.64392	6.56071	5.57986	2.8486	4.47308	2.41669	3.45913	3.83681	12.3511	9.61097	3.23452	1.60874	3.54388	3.52781	11.5196	3.7784	3.24319	5.13289	6.12181	6.41112	7.47313	3.43407	1.12606	3.69385	5.53536	5.39389	37.5292	2.61775	1.96771	4.71652	5.02536	4.70984
16	32.9686	4.71255	1.26786	2.71818	4.20684	4.69986	9.56912	4.32531	1.42384	2.66618	4.35756	5.62445	32.4739	9.17923	5.1923	5.86102	6.64371	6.57704	5.58672	2.85447	4.4747	2.41875	3.46223	3.83712	12.3434	9.61448	3.23721	1.61254	3.54843	3.53023	11.52	3.77833	3.24767	5.1328	6.13226	6.42909	7.47367	3.43581	1.12941	3.69581	5.53921	5.40015	37.5111	2.61593	1.96831	4.73	5.02391	4.71246
17	32.9698	4.71347	1.26875	2.71842	4.20878	4.70198	9.57007	4.32616	1.42589	2.66884	4.35577	5.62722	32.4756	9.18129	5.19605	5.85783	6.64027	6.5932	5.59119	2.85787	4.47575	2.41992	3.46541	3.83871	12.3363	9.61614	3.23826	1.61548	3.55305	3.53227	11.5205	3.77824	3.25152	5.13297	6.14006	6.44657	7.47433	3.43727	1.13243	3.69605	5.54103	5.40348	37.493	2.61503	1.9677	4.7402	5.02079	4.71382
18	32.9742	4.71307	1.26879	2.71784	4.21318	4.70301	9.56856	4.32473	1.42706	2.67162	4.35657	5.62831	32.475	9.18059	5.19708	5.85266	6.63428	6.60772	5.59299	2.85856	4.4762	2.42021	3.46817	3.84138	12.3316	9.61583	3.23769	1.61743	3.55765	3.53366	11.5211	3.77828	3.25468	5.13359	6.14426	6.4619	7.47514	3.43839	1.13494	3.69461	5.54114	5.40514	37.4771	2.61506	1.96604	4.74605	5.01663	4.71371
19	32.9807	4.71139	1.26815	2.71666	4.21976	4.70309	9.56471	4.32107	1.42725	2.67452	4.36032	5.62938	32.471	9.17726	5.19572	5.84689	6.62643	6.61896	5.59197	2.85649	4.47602	2.41969	3.47006	3.84457	12.3304	9.61357	3.23568	1.61827	3.56191	3.53424	11.5217	3.77849	3.25703	5.13473	6.14476	6.4733	7.47612	3.43912	1.13675	3.69167	5.54005	5.40671	37.4653	2.616	1.96355	4.74717	5.01217	4.71237
20	32.9881	4.70854	1.26705	2.71514	4.22784	4.70277	9.55875	4.31538	1.42645	2.67734	4.36682	5.63194	32.4632	9.17161	5.19248	5.8418	6.61735	6.62536	5.58812	2.85178	4.47522	2.41848	3.47076	3.84753	12.3331	9.60954	3.23249	1.61795	3.56538	3.53393	11.522	3.77887	3.25838	5.13632	6.14232	6.47919	7.47721	3.4394	1.1377	3.68751	5.53835	5.40961	37.4589	2.61781	1.96049	4.74385	5.00808	4.71048
21	32.9953	4.70467	1.26569	2.71346	4.23641	4.70295	9.55103	4.30799	1.42476	2.67974	4.37526	5.63693	32.4522	9.16409	5.18796	5.83836	6.60776	6.62577	5.58156	2.84473	4.47382	2.41672	3.47017	3.84943	12.3397	9.60405	3.22845	1.61649	3.56749	3.53276	11.5221	3.77933	3.25852	5.13821	6.1383	6.47843	7.47832	3.43922	1.13767	3.68252	5.53657	5.4147	37.4581	2.62042	1.95713	4.7369	5.00481	4.70905
22	33.0014	4.69994	1.26429	2.71178	4.24432	4.7046	9.54191	4.2993	1.4223	2.68129	4.38433	5.64442	32.4398	9.15522	5.18276	5.83703	6.59843	6.61971	5.57261	2.83578	4.47187	2.41456	3.46839	3.84956	12.3491	9.59748	3.2239	1.61397	3.56767	3.53087	11.5221	3.77976	3.2573	5.14018	6.13432	6.47065	7.47933	3.43858	1.13662	3.67714	5.53509	5.422	37.4623	2.62371	1.95372	4.72749	5.00251	4.70919
23	33.0061	4.69454	1.26297	2.71018	4.25048	4.70857	9.53179	4.28972	1.41924	2.68156	4.39239	5.6536	32.4281	9.14553	5.17731	5.83776	6.5902	6.60761	5.56168	2.82547	4.46944	2.41212	3.46568	3.84753	12.3598	9.59025	3.21915	1.61056	3.5655	3.52844	11.5221	3.78	3.25467	5.14198	6.1318	6.45649	7.48011	3.43754	1.13456	3.6718	5.53405	5.43065	37.4701	2.62753	1.95049	4.71684	5.00095	4.71183
24	33.0097	4.68861	1.26181	2.70869	4.25407	4.71528	9.52104	4.27967	1.41576	2.68022	4.3978	5.6629	32.4197	9.13551	5.17187	5.83998	6.58394	6.59093	5.54932	2.81439	4.46662	2.4095	3.46244	3.84332	12.3702	9.58276	3.21448	1.60644	3.56079	3.5257	11.5222	3.7799	3.25074	5.14339	6.13159	6.43761	7.48056	3.43617	1.13159	3.66682	5.53333	5.43912	37.4796	2.63171	1.94762	4.70604	4.99968	4.71747
25	33.0127	4.68226	1.26076	2.70731	4.25469	4.72462	9.51	4.26951	1.41202	2.67709	4.39918	5.67039	32.4169	9.12557	5.16651	5.84279	6.58034	6.57203	5.53614	2.80315	4.46353	2.40677	3.45905	3.8374	12.3787	9.57535	3.21006	1.60185	3.55368	3.52282	11.5226	3.77938	3.24579	5.14417	6.13377	6.41657	7.4806	3.43456	1.12781	3.66235	5.5326	5.44552	37.489	2.63602	1.94523	4.69584	4.99811	4.72603
26	33.0158	4.67561	1.25971	2.70599	4.25247	4.73585	9.49895	4.25955	1.40812	2.67226	4.39569	5.67413	32.4214	9.11604	5.16116	5.84516	6.57978	6.55387	5.52278	2.7923	4.46031	2.404	3.45585	3.83057	12.3841	9.56825	3.20601	1.59701	3.54465	3.5199	11.5232	3.77842	3.24022	5.14415	6.13759	6.39652	7.48021	3.43279	1.12338	3.65834	5.53138	5.448	37.4967	2.64024	1.94341	4.6866	4.99572	4.7368
27	33.0197	4.66874	1.25851	2.70474	4.24798	4.74777	9.48814	4.25001	1.40413	2.66601	4.38716	5.67267	32.4335	9.10714	5.15566	5.84614	6.58212	6.53953	5.50985	2.78228	4.4571	2.4012	3.45305	3.8238	12.3858	9.56163	3.20238	1.5921	3.53446	3.51697	11.5241	3.77708	3.2345	5.14318	6.14169	6.38064	7.47942	3.43094	1.11846	3.65457	5.52913	5.44524	37.502	2.64413	1.94214	4.67835	4.99222	4.74856
28	33.0246	4.66177	1.25698	2.70356	4.24215	4.75889	9.47777	4.24108	1.4001	2.65879	4.37417	5.66531	32.4525	9.099	5.14989	5.84508	6.58668	6.53166	5.49786	2.77343	4.45405	2.39841	3.4507	3.81808	12.3842	9.55553	3.19914	1.58726	3.52407	3.51401	11.525	3.7755	3.22907	5.14114	6.14439	6.37159	7.47827	3.42905	1.11322	3.65064	5.52536	5.43664	37.5049	2.64751	1.94136	4.67081	4.98766	4.75978
29	33.0306	4.65482	1.25499	2.70247	4.23605	4.76772	9.46806	4.23289	1.39603	2.65116	4.35793	5.6523	32.4764	9.09167	5.14381	5.84175	6.5922	6.53185	5.48719	2.76591	4.45126	2.39564	3.44872	3.81414	12.3802	9.54998	3.19625	1.5826	3.51445	3.51094	11.5258	3.77384	3.22426	5.13795	6.14413	6.37093	7.47686	3.42715	1.10784	3.64617	5.51967	5.42255	37.5063	2.65024	1.94095	4.66365	4.98245	4.76894
30	33.0368	4.64806	1.25245	2.70149	4.23065	4.77306	9.45917	4.22554	1.39196	2.64365	4.3401	5.63476	32.5023	9.08514	5.13752	5.83637	6.59712	6.5403	5.47807	2.75977	4.44883	2.39293	3.44695	3.81233	12.3753	9.54494	3.19364	1.57814	3.50647	3.50773	11.5263	3.77229	3.22022	5.13358	6.13983	6.37876	7.47528	3.42526	1.10252	3.64082	5.51187	5.40415	37.5075	2.65227	1.94075	4.65655	4.97731	4.77482
31	33.0423	4.64169	1.2494	2.70062	4.22663	4.77423	9.45131	4.21913	1.38788	2.6367	4.32248	5.61453	32.5268	9.07937	5.13127	5.82955	6.59981	6.55562	5.47055	2.75491	4.44679	2.3903	3.44521	3.8125	12.3713	9.54039	3.19127	1.5739	3.50071	3.5044	11.5262	3.77098	3.21687	5.12807	6.13118	6.39353	7.47364	3.42338	1.09746	3.6345	5.50202	5.38332	37.5101	2.65361	1.94054	4.64935	4.97308	4.77666
32	33.0459	4.63592	1.24597	2.6998	4.22426	4.77112	9.44463	4.21374	1.38385	2.63057	4.30676	5.59383	32.5465	9.07426	5.1254	5.82218	6.59897	6.57496	5.4645	2.75114	4.44512	2.38779	3.44338	3.81413	12.3699	9.53635	3.18909	1.56989	3.49741	3.50107	11.5254	3.77	3.21396	5.12156	6.11877	6.41229	7.47202	3.42154	1.09287	3.62737	5.49038	5.36224	37.5154	2.65434	1.94012	4.64211	4.97053	4.77433
33	33.0464	4.63098	1.24238	2.69892	4.22333	4.76421	9.43923	4.20941	1.37988	2.62535	4.29425	5.5749	32.5587	9.06974	5.12029	5.81522	6.59397	6.59453	5.45967	2.74819	4.44379	2.38545	3.44145	3.81636	12.372	9.53284	3.18707	1.5661	3.49642	3.49796	11.5242	3.76936	3.21113	5.11428	6.10396	6.43113	7.47051	3.41978	1.08893	3.61991	5.47747	5.34312	37.524	2.65461	1.93928	4.6351	4.97019	4.76824
34	33.0432	4.62704	1.23891	2.69785	4.22328	4.75442	9.43517	4.20615	1.37604	2.62097	4.28575	5.55968	32.5618	9.06568	5.11626	5.8095	6.58507	6.61026	5.45574	2.74579	4.44269	2.3833	3.43954	3.8183	12.3781	9.52991	3.18521	1.56257	3.49725	3.49537	11.5226	3.76899	3.208	5.10659	6.08871	6.44594	7.46917	3.41816	1.0858	3.61283	5.46398	5.32779	37.5356	2.65455	1.93787	4.6287	4.97213	4.75928
35	33.0361	4.62423	1.23585	2.6964	4.22332	4.74294	9.43238	4.20391	1.37234	2.61726	4.28148	5.5495	32.5558	9.06201	5.1135	5.80557	6.57344	6.61861	5.45237	2.74367	4.44175	2.38138	3.43787	3.81918	12.3877	9.52759	3.1835	1.55933	3.49917	3.49358	11.5209	3.76878	3.20429	5.09893	6.07515	6.45324	7.46805	3.41677	1.08353	3.60698	5.45076	5.31752	37.5491	2.6543	1.93577	4.62335	4.97594	4.74856
36	33.0257	4.6226	1.23347	2.69444	4.22266	4.731	9.43074	4.20261	1.36882	2.61404	4.28112	5.54494	32.5419	9.05864	5.11202	5.80361	6.56099	6.61735	5.44923	2.74163	4.44087	2.37974	3.43668	3.81855	12.3993	9.5259	3.18192	1.55644	3.50134	3.49279	11.5195	3.76861	3.19992	5.09182	6.0652	6.45086	7.46718	3.41567	1.08212	3.60316	5.43867	5.31281	37.5624	2.65398	1.93297	4.61945	4.98076	4.73726
37	33.0133	4.6221	1.23191	2.69188	4.22073	4.71969	9.43003	4.20208	1.3655	2.61116	4.284	5.54578	32.5227	9.05551	5.11164	5.80337	6.54999	6.60606	5.44608	2.73953	4.44	2.37838	3.43618	3.81639	12.4109	9.52478	3.18046	1.55393	3.50296	3.49308	11.5186	3.76837	3.19505	5.08573	6.06018	6.43854	7.46657	3.41491	1.08144	3.60196	5.42855	5.31337	37.5731	2.65366	1.92955	4.61729	4.98538	4.72642
38	33.0007	4.62256	1.23124	2.68874	4.21731	4.70981	9.42999	4.20214	1.36241	2.60858	4.28925	5.55108	32.5014	9.0526	5.11199	5.80431	6.54258	6.58625	5.44281	2.73731	4.43914	2.37734	3.43648	3.81308	12.4205	9.52413	3.17912	1.55183	3.50343	3.49433	11.5186	3.76801	3.19005	5.08108	6.06056	6.41793	7.46619	3.41451	1.08128	3.60358	5.42106	5.31825	37.5792	2.65338	1.92567	4.61697	4.98852	4.71681
39	32.9896	4.62377	1.23134	2.68517	4.21258	4.70185	9.43036	4.2026	1.35958	2.60633	4.29596	5.55935	32.4814	9.04991	5.1126	5.80565	6.5403	6.56115	5.43938	2.73501	4.4383	2.37663	3.43749	3.80931	12.4258	9.52378	3.1779	1.5501	3.50241	3.49622	11.5193	3.76756	3.18542	5.07808	6.06586	6.3924	7.46601	3.41442	1.08137	3.6078	5.41655	5.32597	37.5791	2.65315	1.92158	4.61845	4.98902	4.70891
40	32.9819	4.62546	1.232	2.68142	4.20706	4.69595	9.43091	4.20326	1.35704	2.60455	4.30336	5.5688	32.4658	9.04751	5.113	5.8066	6.54367	6.53503	5.43591	2.73271	4.43757	2.37627	3.43899	3.80589	12.4256	9.52356	3.17679	1.54868	3.49991	3.49831	11.5206	3.76714	3.18171	5.07676	6.07465	6.36632	7.46595	3.41454	1.08143	3.61395	5.41505	5.3348	37.5726	2.65299	1.91761	4.62153	4.98608	4.70288
41	32.9786	4.62734	1.23291	2.67777	4.2015	4.69198	9.43146	4.20399	1.35485	2.60338	4.31083	5.57764	32.4567	9.04544	5.11272	5.80649	6.5521	6.51236	5.43255	2.7305	4.43702	2.37625	3.4406	3.80356	12.4191	9.52329	3.17582	1.54747	3.49623	3.50006	11.5223	3.76688	3.17937	5.07692	6.08491	6.34418	7.46592	3.41475	1.08121	3.62098	5.41614	5.34302	37.5607	2.65288	1.91406	4.62595	4.97948	4.69861
42	32.9805	4.62914	1.23372	2.67453	4.19661	4.68953	9.43194	4.20469	1.35304	2.6029	4.31797	5.58433	32.4549	9.04381	5.11146	5.80493	6.56394	6.49684	5.42952	2.72851	4.43673	2.37654	3.44188	3.80281	12.4069	9.52284	3.17503	1.54639	3.49192	3.50097	11.5239	3.76694	3.17865	5.07812	6.09427	6.32964	7.46585	3.41491	1.08053	3.62766	5.41901	5.34917	37.5456	2.65283	1.91126	4.63136	4.96959	4.69577
43	32.9871	4.63068	1.23411	2.67192	4.19296	4.68806	9.43233	4.20535	1.35166	2.60312	4.32449	5.58783	32.4601	9.04267	5.10907	5.80183	6.57683	6.49063	5.42701	2.72685	4.43674	2.37709	3.44242	3.80377	12.3905	9.52217	3.17444	1.54534	3.48763	3.50069	11.5251	3.76744	3.17951	5.07981	6.10052	6.32473	7.46565	3.4149	1.07934	3.63279	5.42259	5.3523	37.53	2.65285	1.90943	4.63745	4.95739	4.6939
44	32.9976	4.63181	1.23385	2.67004	4.19076	4.68695	9.43268	4.20595	1.35069	2.6039	4.33017	5.58774	32.4705	9.04207	5.10561	5.79742	6.58825	6.4939	5.42516	2.72556	4.43705	2.37781	3.4419	3.8062	12.372	9.52131	3.17411	1.54429	3.48404	3.49906	11.5257	3.76841	3.18165	5.08135	6.10199	6.32941	7.46528	3.41462	1.0777	3.6354	5.42566	5.35207	37.5171	2.65293	1.90871	4.64391	4.94429	4.69245
45	33.0103	4.6325	1.23282	2.66885	4.18986	4.68556	9.43303	4.20652	1.35009	2.60497	4.33477	5.58438	32.4839	9.04201	5.1013	5.79217	6.59601	6.50477	5.42405	2.72468	4.43761	2.37859	3.44019	3.80955	12.3541	9.52038	3.17404	1.54326	3.4817	3.49615	11.5254	3.76978	3.18452	5.08218	6.09789	6.34161	7.46472	3.41405	1.07579	3.63495	5.42714	5.34884	37.5092	2.65308	1.90908	4.65046	4.93192	4.69087
46	33.0233	4.63277	1.23104	2.66816	4.1898	4.68338	9.43343	4.20706	1.34974	2.60598	4.33804	5.57871	32.4976	9.04242	5.09649	5.78664	6.59878	6.51979	5.42365	2.7242	4.43833	2.3793	3.43735	3.81311	12.3392	9.51956	3.17421	1.54231	3.48094	3.49226	11.5244	3.77135	3.18746	5.08188	6.0884	6.35766	7.464	3.41325	1.07386	3.6314	5.42625	5.34357	37.5075	2.65326	1.91041	4.65686	4.92185	4.6887
47	33.035	4.63269	1.22866	2.66772	4.18995	4.68013	9.43388	4.20753	1.34951	2.6066	4.33969	5.57219	32.5091	9.04318	5.09158	5.7814	6.59632	6.53467	5.42383	2.72407	4.43908	2.37981	3.43364	3.81619	12.3293	9.51904	3.17456	1.54155	3.4818	3.48782	11.5229	3.77284	3.18984	5.08025	6.07473	6.37312	7.4632	3.4123	1.07218	3.62528	5.42276	5.33766	37.5118	2.65345	1.91244	4.6629	4.91535	4.68565
48	33.0439	4.63237	1.22595	2.66726	4.18969	4.67581	9.43432	4.20784	1.34921	2.60655	4.33948	5.56647	32.5167	9.04414	5.08696	5.77685	6.5895	6.54533	5.4244	2.72424	4.43976	2.38002	3.42947	3.81826	12.3256	9.519	3.17501	1.5411	3.48407	3.48335	11.5214	3.77394	3.19114	5.07732	6.05881	6.38379	7.46241	3.41134	1.071	3.61754	5.41704	5.33272	37.5202	2.6536	1.91483	4.66839	4.91315	4.68174
49	33.0492	4.63196	1.22322	2.66661	4.18864	4.67082	9.43468	4.2079	1.34869	2.60568	4.33727	5.56314	32.5192	9.04513	5.08296	5.77322	6.58001	6.54871	5.42514	2.72466	4.44024	2.3799	3.42531	3.81905	12.328	9.51952	3.17543	1.54103	3.4873	3.47933	11.5202	3.77436	3.19112	5.07339	6.04296	6.38665	7.46171	3.41049	1.07049	3.60939	5.41007	5.33023	37.53	2.6537	1.91721	4.67313	4.91536	4.67729
50	33.0507	4.63158	1.22079	2.66576	4.18672	4.66593	9.43487	4.20762	1.34782	2.60404	4.33314	5.56341	32.5168	9.04601	5.07979	5.7705	6.56994	6.54358	5.42584	2.72529	4.4405	2.37945	3.42162	3.81863	12.3355	9.52062	3.17572	1.54137	3.49089	3.47615	11.5198	3.77391	3.18982	5.06894	6.02943	6.38053	7.46119	3.40986	1.07075	3.60212	5.40324	5.3313	37.5382	2.65375	1.91927	4.67695	4.92148	4.673
51	33.049	4.63139	1.21893	2.66487	4.18423	4.66223	9.43487	4.20696	1.34658	2.60186	4.32743	5.56783	32.51	9.04669	5.07756	5.76854	6.56122	6.53072	5.42634	2.72609	4.44053	2.37876	3.4188	3.81728	12.3464	9.52222	3.1758	1.5421	3.49421	3.47403	11.5204	3.77256	3.18753	5.06453	6.01995	6.3664	7.46089	3.40951	1.07174	3.59677	5.39811	5.33638	37.5422	2.65378	1.92075	4.67966	4.93047	4.66985
52	33.0451	4.63155	1.21785	2.66427	4.18176	4.66093	9.43473	4.206	1.34506	2.59951	4.32077	5.57613	32.5004	9.04717	5.07625	5.76711	6.55517	6.51282	5.42659	2.72707	4.4404	2.37797	3.41711	3.81549	12.3581	9.52416	3.17563	1.54313	3.4967	3.47302	11.5219	3.77046	3.18475	5.06078	6.01544	6.34719	7.46082	3.40946	1.07333	3.59405	5.3961	5.34516	37.5408	2.65384	1.92155	4.6811	4.94102	4.66897
53	33.0405	4.63223	1.21765	2.66438	4.18004	4.66316	9.43463	4.20497	1.34344	2.59743	4.314	5.58719	32.4896	9.04756	5.07582	5.76603	6.55218	6.49383	5.42664	2.72824	4.4402	2.37727	3.41664	3.81374	12.3683	9.52626	3.17529	1.54434	3.49796	3.47306	11.5239	3.76794	3.18208	5.05821	6.01584	6.32711	7.46095	3.40967	1.07534	3.59414	5.39813	5.35646	37.5347	2.654	1.9217	4.68113	4.95175	4.67139
Data set of averaged HbOs of five-subjects little finger movement trials
Data point	Ch.1	Ch. 2	Ch.3	Ch.4	Ch.5	Ch.6	Ch.7	Ch.8	Ch.9	Ch.10	Ch.11	Ch.12	Ch.13	Ch.14	Ch.15	Ch.16	Ch.17	Ch.18	Ch.19	Ch.20	Ch.21	Ch.22	Ch.23	Ch.24	Ch.25	Ch.26	Ch.27	Ch.28	Ch.29	Ch.30	Ch.31	Ch.32	Ch.33	Ch.34	Ch.35	Ch.36	Ch.37	Ch.38	Ch.39	Ch.40	Ch.41	Ch.42	Ch.43	Ch.44	Ch.45	Ch.46	Ch.47	Ch.48
1	33.0842	4.6244	1.22379	2.67798	4.20384	4.70449	9.41858	4.18587	1.3356	2.58742	4.30501	5.56462	32.5217	9.03629	5.08279	5.76753	6.518	6.48457	5.42626	2.72773	4.43951	2.37691	3.42785	3.82143	12.36	9.5215	3.1759	1.54436	3.48306	3.48124	11.5254	3.76772	3.17655	5.05883	6.0152	6.31979	7.46361	3.41323	1.08215	3.58512	5.42733	5.33518	37.5299	2.65547	1.90754	4.60846	4.98518	4.70899
2	33.0814	4.62722	1.22555	2.68016	4.2105	4.71168	9.4199	4.18835	1.33438	2.58896	4.30127	5.57346	32.5148	9.03832	5.08322	5.76457	6.50884	6.50418	5.42558	2.72859	4.44036	2.37908	3.42852	3.82272	12.354	9.5227	3.1754	1.54487	3.48248	3.48132	11.5244	3.76796	3.17728	5.05592	6.01564	6.33947	7.46378	3.41373	1.08273	3.58791	5.44315	5.3442	37.5394	2.65564	1.90615	4.60408	4.98933	4.7154
3	33.0761	4.63164	1.22774	2.68339	4.21579	4.71748	9.42293	4.19244	1.33435	2.59217	4.29952	5.5818	32.5043	9.04183	5.08337	5.76305	6.50421	6.53055	5.4262	2.7307	4.44151	2.38154	3.42885	3.82405	12.3496	9.52418	3.17519	1.54586	3.48236	3.48131	11.5231	3.76845	3.17922	5.05424	6.01399	6.36604	7.46386	3.41414	1.08325	3.59281	5.45904	5.35261	37.5495	2.65563	1.90612	4.6035	4.99329	4.72042
4	33.0688	4.63784	1.2303	2.68738	4.21891	4.7214	9.42796	4.19826	1.33597	2.5969	4.30034	5.58913	32.4912	9.04718	5.08368	5.76389	6.50415	6.5597	5.4288	2.73443	4.44299	2.38409	3.42908	3.82519	12.3467	9.52615	3.17551	1.5475	3.48283	3.48155	11.5218	3.76911	3.18235	5.05439	6.01109	6.39554	7.46379	3.41441	1.08383	3.59916	5.47382	5.35992	37.5585	2.65528	1.90779	4.6068	4.99696	4.72368
5	33.0599	4.64578	1.23322	2.6917	4.21952	4.72324	9.43516	4.20586	1.33948	2.6028	4.30401	5.59481	32.4772	9.05456	5.08475	5.76771	6.50816	6.58748	5.43396	2.74004	4.44478	2.38657	3.42956	3.82599	12.3452	9.52889	3.17661	1.54989	3.4839	3.48237	11.5207	3.76987	3.18655	5.05692	6.00835	6.42386	7.46356	3.41454	1.08457	3.60633	5.48647	5.36554	37.5648	2.65446	1.91128	4.61352	5.00011	4.72504
6	33.0499	4.65523	1.23657	2.69593	4.21788	4.72306	9.44452	4.2151	1.34487	2.60946	4.31045	5.59817	32.4642	9.06398	5.08714	5.77465	6.51544	6.61034	5.44205	2.74766	4.44687	2.38887	3.43062	3.82637	12.3443	9.53273	3.1787	1.55311	3.48553	3.4841	11.5199	3.77067	3.19166	5.06217	6.00743	6.44749	7.46318	3.41458	1.08563	3.61379	5.49631	5.36886	37.5673	2.65304	1.91645	4.62267	5.00231	4.72466
7	33.0396	4.66577	1.24041	2.69967	4.21479	4.72124	9.45583	4.22573	1.35188	2.61644	4.3192	5.59869	32.4539	9.07526	5.09132	5.78441	6.52504	6.62588	5.45316	2.75724	4.44925	2.39097	3.43253	3.82635	12.3435	9.53793	3.18194	1.55718	3.48762	3.48695	11.5197	3.77146	3.1975	5.07014	6.00976	6.46403	7.46273	3.41463	1.08714	3.6212	5.50307	5.36939	37.5653	2.65096	1.92292	4.633	5.00312	4.72293
8	33.0298	4.67685	1.24478	2.70266	4.21149	4.71841	9.46871	4.23739	1.36006	2.62339	4.32949	5.59612	32.4474	9.08802	5.09753	5.79622	6.53606	6.6331	5.46705	2.76856	4.45189	2.39293	3.4354	3.82602	12.3421	9.54463	3.18635	1.56205	3.49007	3.49092	11.5201	3.7722	3.20384	5.0805	6.0162	6.47251	7.46229	3.41483	1.0892	3.62844	5.50698	5.36697	37.5586	2.64821	1.93016	4.64314	5.00217	4.72049
9	33.0211	4.68784	1.24967	2.7048	4.20936	4.71542	9.48265	4.24963	1.36882	2.63006	4.34035	5.5907	32.4455	9.10176	5.10575	5.80904	6.54769	6.63238	5.48316	2.78122	4.45475	2.39489	3.43915	3.8255	12.3396	9.55276	3.19186	1.56761	3.49284	3.49586	11.5211	3.77291	3.21046	5.09251	6.02677	6.4733	7.46197	3.41531	1.0919	3.63551	5.50865	5.3619	37.548	2.64491	1.93758	4.65193	4.99933	4.71814
10	33.014	4.69811	1.25494	2.70619	4.20963	4.71319	9.49704	4.26198	1.3776	2.63635	4.35076	5.58327	32.4478	9.11588	5.11564	5.82172	6.55934	6.6252	5.50069	2.79471	4.45778	2.39699	3.44353	3.82491	12.3361	9.56205	3.19823	1.57369	3.49592	3.50143	11.5225	3.77359	3.2171	5.1052	6.0406	6.46781	7.4619	3.4162	1.09524	3.64247	5.50898	5.35503	37.5347	2.64129	1.94461	4.6586	4.9949	4.71674
11	33.0091	4.70714	1.26036	2.70705	4.21302	4.7126	9.51127	4.27396	1.38591	2.64229	4.35982	5.57516	32.4536	9.12976	5.12666	5.83322	6.57058	6.61366	5.51865	2.80839	4.46092	2.39938	3.44814	3.82431	12.3318	9.572	3.20514	1.58011	3.49941	3.50717	11.5242	3.77427	3.22351	5.11748	6.05612	6.45808	7.46215	3.41758	1.09917	3.64936	5.5089	5.34769	37.52	2.63762	1.95082	4.66293	4.9896	4.71706
12	33.0062	4.71456	1.2656	2.70771	4.2196	4.71437	9.52476	4.28516	1.39341	2.64796	4.36691	5.5681	32.4615	9.14286	5.13806	5.84277	6.58117	6.60005	5.53605	2.8216	4.46405	2.40213	3.45252	3.82373	12.3274	9.58195	3.21217	1.58665	3.50339	3.51258	11.5258	3.77495	3.22943	5.12833	6.07139	6.44631	7.46278	3.41945	1.10358	3.65609	5.50923	5.34158	37.5055	2.63425	1.95598	4.6652	4.98457	4.7197
13	33.0053	4.72016	1.27032	2.70849	4.22867	4.71889	9.53704	4.29527	1.39995	2.65348	4.37172	5.56389	32.47	9.1547	5.14909	5.85006	6.59102	6.58644	5.55195	2.8337	4.46707	2.40526	3.45622	3.82316	12.324	9.59117	3.21885	1.59309	3.50797	3.51721	11.5271	3.77564	3.23464	5.13694	6.08455	6.43445	7.46381	3.42177	1.10831	3.66243	5.51047	5.33842	37.4924	2.63153	1.96006	4.66612	4.98112	4.72498
14	33.006	4.72394	1.27419	2.70965	4.23887	4.72623	9.54772	4.30403	1.40555	2.65891	4.37431	5.56406	32.4779	9.16495	5.15903	5.85517	6.6002	6.57437	5.56562	2.84414	4.46983	2.40869	3.45888	3.82258	12.3222	9.59896	3.22472	1.5992	3.51314	3.52073	11.528	3.77631	3.23896	5.14286	6.09425	6.42393	7.46519	3.42442	1.11316	3.66802	5.51267	5.33969	37.4814	2.62975	1.96318	4.6666	4.9805	4.73287
15	33.0077	4.72603	1.27697	2.71134	4.24846	4.73599	9.55657	4.31129	1.41034	2.66424	4.37502	5.56959	32.4844	9.17339	5.16736	5.85864	6.60885	6.56482	5.57655	2.8525	4.47218	2.41226	3.46029	3.82199	12.3227	9.60473	3.2294	1.60476	3.5188	3.52293	11.5284	3.77692	3.24226	5.14602	6.1	6.41564	7.46684	3.42724	1.1179	3.67247	5.51551	5.34627	37.4727	2.62909	1.96562	4.66749	4.98356	4.74295
16	33.0101	4.72663	1.27856	2.71353	4.25567	4.74739	9.56348	4.31695	1.4145	2.66935	4.3744	5.58066	32.489	9.17991	5.17376	5.86121	6.61722	6.55817	5.58453	2.8585	4.47398	2.41577	3.46042	3.82144	12.3259	9.60811	3.23262	1.60955	3.52469	3.52381	11.5283	3.77743	3.24452	5.14669	6.1022	6.40989	7.46864	3.43	1.12233	3.6754	5.51833	5.35826	37.4664	2.62963	1.96766	4.66937	4.99049	4.75441
17	33.0129	4.72599	1.27902	2.71607	4.25907	4.75928	9.56838	4.32096	1.41817	2.67403	4.37301	5.5966	32.4922	9.18446	5.17817	5.86372	6.62549	6.55438	5.58959	2.86205	4.4751	2.41897	3.45941	3.82102	12.3316	9.60901	3.23425	1.61338	3.53043	3.52349	11.5279	3.77779	3.24577	5.14543	6.10209	6.4066	7.47044	3.43248	1.12622	3.67662	5.5203	5.37491	37.4621	2.6313	1.96953	4.67237	5.00067	4.76615
18	33.0159	4.72432	1.27851	2.71868	4.2579	4.77026	9.57127	4.32327	1.42139	2.67803	4.37138	5.61598	32.4943	9.18707	5.18074	5.86685	6.63375	6.55307	5.59194	2.8632	4.47547	2.42162	3.45753	3.82085	12.3393	9.60757	3.23432	1.6161	3.53557	3.52222	11.5272	3.77795	3.24613	5.14293	6.10138	6.40543	7.47211	3.43448	1.12938	3.67615	5.52066	5.39476	37.4593	2.63389	1.97137	4.67622	5.01272	4.77684
19	33.019	4.72176	1.27732	2.72104	4.25225	4.77885	9.57217	4.32384	1.42411	2.68107	4.36988	5.63685	32.4962	9.18778	5.18181	5.87099	6.64186	6.55366	5.59193	2.86213	4.47506	2.42353	3.45511	3.82107	12.3481	9.60418	3.23302	1.61759	3.53965	3.52031	11.5266	3.7779	3.24576	5.13989	6.1018	6.40584	7.47349	3.4358	1.13168	3.67428	5.51886	5.41583	37.458	2.63711	1.97316	4.68025	5.02469	4.78507
20	33.0223	4.7184	1.27575	2.72284	4.24302	4.78368	9.57105	4.32263	1.42613	2.68295	4.36867	5.65706	32.4984	9.18662	5.18174	5.87606	6.64936	6.55546	5.58993	2.85912	4.47393	2.42456	3.45252	3.82177	12.357	9.59939	3.23062	1.61779	3.54232	3.51807	11.5263	3.77763	3.24486	5.13689	6.1047	6.40722	7.47449	3.43635	1.13298	3.67155	5.51473	5.43599	37.4581	2.64061	1.97475	4.68367	5.03444	4.78956
21	33.0257	4.71426	1.27407	2.72388	4.23179	4.7837	9.5679	4.31959	1.4272	2.68355	4.3678	5.67457	32.5012	9.18366	5.18094	5.88157	6.65546	6.55767	5.58629	2.85448	4.47219	2.42465	3.45009	3.82298	12.365	9.59378	3.22747	1.61675	3.54335	3.51578	11.5264	3.77714	3.24357	5.13436	6.11064	6.40888	7.47504	3.43608	1.13322	3.66861	5.50852	5.45324	37.4599	2.64406	1.97588	4.68576	5.04011	4.78932
22	33.0293	4.70936	1.27247	2.72405	4.22048	4.77838	9.56273	4.31473	1.42707	2.68286	4.36716	5.68778	32.5044	9.17896	5.17971	5.88669	6.65912	6.55945	5.58127	2.84853	4.47	2.42383	3.44809	3.82465	12.3714	9.58792	3.2239	1.61457	3.54275	3.51366	11.527	3.77647	3.24204	5.13252	6.11932	6.41006	7.47512	3.43503	1.1324	3.66614	5.50087	5.46603	37.4637	2.64717	1.97624	4.68612	5.0405	4.78385
23	33.0328	4.70379	1.27104	2.72345	4.211	4.76791	9.55559	4.30812	1.42554	2.68097	4.36662	5.69562	32.5074	9.17265	5.17823	5.8904	6.65919	6.56	5.57508	2.84162	4.46757	2.42218	3.44668	3.82662	12.3755	9.58223	3.22018	1.61144	3.54072	3.51187	11.528	3.77565	3.24034	5.13141	6.12959	6.41003	7.47477	3.43334	1.13057	3.66466	5.49268	5.47337	37.4697	2.64975	1.97553	4.68477	5.03536	4.77334
24	33.0358	4.69768	1.26977	2.72226	4.20489	4.75322	9.54665	4.29992	1.42258	2.67805	4.36605	5.69767	32.5094	9.16491	5.17655	5.89171	6.65474	6.55861	5.56785	2.83401	4.46513	2.41984	3.44592	3.82869	12.3775	9.57699	3.2165	1.60763	3.53763	3.51048	11.5294	3.7747	3.23848	5.13094	6.13975	6.40811	7.47406	3.43119	1.12787	3.66444	5.48497	5.47488	37.4778	2.65172	1.97357	4.68221	5.0255	4.75867
25	33.0382	4.6913	1.26859	2.7208	4.20305	4.73599	9.53621	4.29043	1.41828	2.67431	4.36536	5.69402	32.5095	9.15602	5.17463	5.88993	6.64527	6.55487	5.55969	2.826	4.46284	2.41702	3.44582	3.83062	12.3774	9.57229	3.21293	1.60343	3.53392	3.50953	11.5308	3.77366	3.23642	5.13094	6.14797	6.40387	7.47312	3.42879	1.1245	3.66542	5.47869	5.47072	37.4874	2.65313	1.97029	4.67927	5.01266	4.74142
26	33.0396	4.68498	1.2674	2.71938	4.20565	4.71839	9.52469	4.28006	1.41292	2.66996	4.36448	5.68519	32.5072	9.14633	5.17236	5.88479	6.63104	6.54875	5.55072	2.81784	4.46086	2.41392	3.44629	3.83221	12.3761	9.56805	3.20947	1.59912	3.53005	3.509	11.5321	3.77256	3.23411	5.13121	6.15269	6.39727	7.47207	3.42639	1.12071	3.66721	5.47456	5.46145	37.4974	2.65411	1.96579	4.6769	4.99912	4.72372
27	33.04	4.67912	1.26609	2.71826	4.21211	4.70286	9.51267	4.26931	1.4069	2.66519	4.36338	5.67198	32.5021	9.13627	5.1696	5.87654	6.61318	6.54077	5.54114	2.80975	4.45925	2.41074	3.44718	3.83328	12.3741	9.56413	3.20605	1.59496	3.52637	3.50885	11.533	3.77144	3.23152	5.13156	6.15301	6.38876	7.47105	3.42418	1.1168	3.6692	5.47294	5.44788	37.5066	2.65485	1.96033	4.67593	4.98725	4.70788
28	33.0397	4.67409	1.26465	2.7176	4.22127	4.69165	9.50077	4.25872	1.40068	2.66013	4.362	5.65537	32.4946	9.12628	5.16627	5.86597	6.59363	6.53197	5.53121	2.80196	4.45798	2.40766	3.44831	3.83378	12.3724	9.56031	3.20263	1.59113	3.52308	3.509	11.5333	3.77036	3.22862	5.13179	6.14885	6.37933	7.47018	3.42232	1.11303	3.67067	5.47383	5.43099	37.514	2.65555	1.9543	4.6768	4.979	4.69612
29	33.0391	4.67018	1.2631	2.71739	4.23167	4.68646	9.48965	4.24887	1.3947	2.65492	4.36027	5.63647	32.4855	9.11681	5.16237	5.85421	6.57497	6.52384	5.52131	2.7947	4.45698	2.40482	3.44948	3.83369	12.3716	9.55646	3.19916	1.58769	3.52019	3.50932	11.5329	3.76937	3.22546	5.13174	6.14098	6.37042	7.46954	3.4209	1.10966	3.67097	5.47691	5.41186	37.5188	2.65636	1.94816	4.67946	4.97549	4.69014
30	33.039	4.66753	1.26151	2.71742	4.24179	4.68812	9.47988	4.24021	1.38931	2.64966	4.35811	5.61653	32.476	9.10826	5.15795	5.8426	6.55992	6.51807	5.51184	2.78814	4.45609	2.4023	3.45047	3.83309	12.3722	9.55251	3.19572	1.58463	3.5176	3.50967	11.5318	3.76855	3.22217	5.13125	6.13079	6.36369	7.46918	3.41993	1.10686	3.66966	5.48158	5.39169	37.5208	2.6574	1.94236	4.68336	4.97679	4.69079
31	33.04	4.66612	1.26002	2.71735	4.25033	4.69637	9.47186	4.23311	1.38473	2.64449	4.35548	5.59692	32.4672	9.10091	5.15316	5.83239	6.55083	6.5162	5.50326	2.78243	4.45517	2.40012	3.45106	3.83207	12.3743	9.54853	3.19243	1.58182	3.51507	3.50989	11.5301	3.76798	3.21888	5.13017	6.12003	6.36072	7.46908	3.41938	1.10468	3.66662	5.48715	5.37184	37.5209	2.65866	1.93731	4.68755	4.98189	4.69791
32	33.0424	4.66572	1.25871	2.71676	4.25634	4.70989	9.46582	4.22776	1.38102	2.63959	4.35242	5.5792	32.4602	9.09491	5.14819	5.82451	6.54916	6.51933	5.49595	2.77765	4.45408	2.39823	3.45108	3.83075	12.3776	9.54468	3.18949	1.57909	3.51239	3.50981	11.5279	3.7677	3.21579	5.12839	6.11036	6.36266	7.46919	3.41915	1.10307	3.66208	5.49291	5.3538	37.5204	2.66008	1.93326	4.69098	4.989	4.7103
33	33.0465	4.66596	1.25767	2.71522	4.25937	4.72646	9.46173	4.22414	1.3781	2.63516	4.34905	5.56495	32.4558	9.09028	5.14325	5.81942	6.55507	6.52776	5.49021	2.77382	4.45274	2.39658	3.45042	3.82926	12.3818	9.54121	3.1871	1.57626	3.50941	3.5093	11.5256	3.76775	3.21306	5.12583	6.10311	6.36991	7.46941	3.4191	1.10187	3.6566	5.49823	5.33916	37.5209	2.66151	1.93034	4.69273	4.99594	4.72586
34	33.0517	4.66642	1.25687	2.71239	4.25942	4.74335	9.45936	4.22209	1.37578	2.63144	4.34568	5.55566	32.4544	9.0869	5.1385	5.81704	6.56729	6.54085	5.48617	2.7709	4.45113	2.39508	3.44907	3.82771	12.386	9.53839	3.18545	1.57318	3.50611	3.50828	11.5233	3.76811	3.21078	5.12251	6.09901	6.38191	7.46963	3.4191	1.10087	3.65093	5.50261	5.32938	37.524	2.66278	1.92848	4.69227	5.0006	4.74201
35	33.0571	4.66663	1.25623	2.70812	4.25687	4.75776	9.45832	4.2213	1.37384	2.62864	4.34266	5.55241	32.4558	9.08455	5.13405	5.81676	6.58324	6.55701	5.48382	2.76875	4.44932	2.39364	3.44711	3.8262	12.3896	9.53648	3.18464	1.56978	3.50263	3.50678	11.5212	3.76872	3.20898	5.11856	6.09811	6.39715	7.46973	3.41905	1.09982	3.64588	5.50568	5.32559	37.5309	2.66372	1.92747	4.6896	5.00149	4.75603
36	33.0617	4.66623	1.25559	2.70249	4.25238	4.76731	9.45812	4.22139	1.37209	2.62689	4.34038	5.55565	32.4594	9.08295	5.12997	5.81759	6.59946	6.5739	5.48293	2.7672	4.44745	2.39222	3.44475	3.82484	12.392	9.5356	3.18464	1.56608	3.49924	3.50487	11.5195	3.76947	3.20757	5.11421	6.09991	6.41337	7.46963	3.41885	1.09851	3.64214	5.50712	5.32822	37.5417	2.66424	1.92702	4.68524	4.99797	4.76563
37	33.064	4.66498	1.25478	2.6958	4.24669	4.77046	9.45828	4.22196	1.37039	2.62623	4.33913	5.5649	32.4643	9.0818	5.12626	5.81842	6.6123	6.58879	5.48316	2.76607	4.44569	2.39084	3.44224	3.82374	12.3925	9.53579	3.18531	1.56221	3.4963	3.50274	11.5183	3.77022	3.2064	5.10976	6.10348	6.42785	7.46927	3.41849	1.09682	3.64018	5.50666	5.33686	37.5555	2.66427	1.92677	4.68007	4.99039	4.76924
38	33.063	4.66281	1.25358	2.68855	4.24052	4.76672	9.45839	4.22266	1.3687	2.62655	4.33899	5.57868	32.4694	9.08082	5.12286	5.81821	6.61867	6.59906	5.48408	2.76515	4.4442	2.38955	3.43989	3.82301	12.3912	9.53692	3.1864	1.55838	3.49416	3.50059	11.5175	3.77083	3.20524	5.10558	6.1077	6.43794	7.46864	3.41797	1.09473	3.64015	5.50402	5.35006	37.5704	2.66387	1.92641	4.67511	4.97999	4.76632
39	33.058	4.6598	1.25185	2.68138	4.23448	4.75671	9.45819	4.22325	1.36708	2.6276	4.33977	5.5946	32.4738	9.0798	5.11974	5.81627	6.61665	6.60265	5.48522	2.7643	4.44312	2.38846	3.43794	3.82271	12.3882	9.53872	3.1876	1.55484	3.4931	3.49863	11.5173	3.77116	3.2039	5.10202	6.11149	6.44155	7.46779	3.41735	1.09236	3.64186	5.49893	5.36547	37.5839	2.66314	1.92573	4.67117	4.96856	4.75743
40	33.049	4.65619	1.24951	2.6749	4.22903	4.74202	9.45759	4.22357	1.36563	2.62902	4.34097	5.6097	32.4765	9.07861	5.11683	5.81239	6.60598	6.59851	5.48617	2.7634	4.44253	2.38766	3.43657	3.82285	12.3843	9.54085	3.18858	1.55181	3.49328	3.49701	11.5174	3.77115	3.2022	5.09933	6.11394	6.43753	7.46679	3.41671	1.0899	3.64485	5.4912	5.38015	37.5933	2.66226	1.92461	4.66863	4.95804	4.74403
41	33.0368	4.65227	1.24661	2.66967	4.22441	4.7249	9.45669	4.22362	1.36448	2.63042	4.34187	5.62095	32.4767	9.0772	5.11411	5.80689	6.58813	6.58683	5.48665	2.76243	4.44242	2.38724	3.43579	3.82338	12.38	9.54293	3.18908	1.54947	3.49466	3.49577	11.5179	3.77075	3.20012	5.09763	6.11443	6.426	7.46576	3.41612	1.0876	3.64846	5.48083	5.39108	37.5967	2.6614	1.92311	4.6673	4.95011	4.72826
42	33.0226	4.64839	1.24326	2.66605	4.22071	4.70785	9.4557	4.22347	1.36372	2.63141	4.34165	5.62585	32.4741	9.07559	5.11159	5.8006	6.56601	6.56908	5.48649	2.76139	4.44271	2.38726	3.43549	3.82413	12.3765	9.54456	3.18894	1.54788	3.49706	3.49487	11.5186	3.76999	3.19771	5.09685	6.11255	6.40833	7.4648	3.41567	1.08573	3.65199	5.46814	5.39575	37.5929	2.6607	1.92138	4.6664	4.9458	4.71253
43	33.0081	4.64483	1.23971	2.66417	4.21789	4.69323	9.45492	4.22323	1.36335	2.6317	4.3396	5.62301	32.4685	9.07387	5.1093	5.79467	6.54339	6.54782	5.48572	2.76034	4.44326	2.38768	3.43543	3.82485	12.3744	9.54547	3.18812	1.54702	3.50017	3.49416	11.5194	3.76897	3.19519	5.09677	6.10816	6.38706	7.46401	3.41539	1.08447	3.65477	5.45379	5.39276	37.5823	2.66027	1.91967	4.66473	4.94535	4.69909
44	32.9952	4.64184	1.23626	2.66393	4.21584	4.68284	9.45463	4.22306	1.36328	2.63112	4.33524	5.6125	32.4602	9.07217	5.1073	5.79034	6.5241	6.52636	5.48448	2.75937	4.4439	2.38839	3.43533	3.82526	12.3745	9.54547	3.18673	1.54675	3.50362	3.49346	11.5204	3.7678	3.19283	5.09701	6.10126	6.36544	7.46343	3.41527	1.08389	3.65633	5.43884	5.38216	37.5664	2.66014	1.91826	4.66095	4.94825	4.68971
45	32.9853	4.63956	1.23322	2.66503	4.21437	4.67774	9.45505	4.22305	1.36336	2.62968	4.32853	5.59594	32.4495	9.07062	5.10562	5.78867	6.51126	6.50814	5.48298	2.75854	4.44447	2.38925	3.43493	3.82509	12.3768	9.54453	3.18497	1.54686	3.50704	3.49259	11.5215	3.7666	3.19092	5.09712	6.09197	6.34696	7.46311	3.41528	1.08393	3.65637	5.42466	5.36554	37.5481	2.66023	1.91737	4.65396	4.95336	4.68539
46	32.9795	4.63805	1.23091	2.66703	4.21333	4.67808	9.45626	4.22324	1.36336	2.62752	4.3199	5.57627	32.4376	9.06935	5.1043	5.79032	6.50657	6.49628	5.48148	2.75787	4.44484	2.39003	3.43408	3.82414	12.3811	9.54274	3.18308	1.54712	3.51011	3.49149	11.5225	3.76549	3.1897	5.09665	6.08058	6.33472	7.46301	3.41534	1.08443	3.65486	5.41274	5.34583	37.5308	2.66046	1.91715	4.64316	4.95931	4.68628
47	32.9783	4.63727	1.22953	2.66944	4.21255	4.68322	9.45817	4.22361	1.36305	2.6249	4.3102	5.55715	32.4255	9.06845	5.10331	5.79536	6.51004	6.49298	5.48017	2.75733	4.44492	2.39054	3.43279	3.82235	12.3869	9.54032	3.18132	1.54733	3.51263	3.49017	11.5236	3.76454	3.18927	5.09525	6.06757	6.331	7.46308	3.41535	1.0851	3.65197	5.40447	5.32666	37.5175	2.66069	1.91763	4.62872	4.96478	4.69172
48	32.9813	4.63718	1.22919	2.67181	4.21192	4.69183	9.46054	4.2241	1.3623	2.62212	4.30056	5.54222	32.4148	9.06796	5.10257	5.80319	6.51995	6.49919	5.47914	2.75682	4.4447	2.39062	3.43123	3.81983	12.3933	9.53756	3.17987	1.54736	3.51448	3.48882	11.5245	3.76377	3.18958	5.09267	6.05367	6.33678	7.46325	3.41521	1.08566	3.64802	5.40088	5.3117	37.5107	2.66078	1.91869	4.61164	4.96883	4.70038
49	32.9877	4.63764	1.22988	2.67378	4.21138	4.70217	9.46303	4.22459	1.36103	2.61945	4.29218	5.53434	32.407	9.06788	5.10194	5.81262	6.53329	6.5144	5.47837	2.75621	4.44419	2.39015	3.42972	3.81685	12.3991	9.53478	3.17884	1.54718	3.51564	3.48769	11.5253	3.76318	3.19039	5.08886	6.03985	6.35161	7.46344	3.41486	1.08583	3.64341	5.40244	5.30378	37.5115	2.66065	1.92009	4.5936	4.9711	4.71054
50	32.9963	4.63857	1.23142	2.67511	4.2109	4.71241	9.46523	4.225	1.35935	2.61711	4.28611	5.53495	32.4039	9.06815	5.10124	5.82205	6.54639	6.53676	5.4777	2.75535	4.44347	2.38913	3.42866	3.81383	12.4034	9.53227	3.17822	1.54685	3.51613	3.48709	11.526	3.7627	3.19138	5.08395	6.02732	6.37366	7.46358	3.41427	1.08545	3.6386	5.4089	5.30435	37.5193	2.66027	1.9215	4.57676	4.97181	4.72036
51	33.0059	4.63986	1.23353	2.67573	4.2105	4.72084	9.46678	4.22527	1.35744	2.61523	4.28303	5.54375	32.4064	9.06868	5.10025	5.8297	6.55577	6.56334	5.47693	2.75413	4.44265	2.38763	3.42839	3.81121	12.4056	9.53027	3.17793	1.54649	3.51605	3.48726	11.5265	3.76227	3.19213	5.07824	6.01735	6.4	7.46365	3.41346	1.08446	3.63397	5.41933	5.31315	37.5322	2.65969	1.9226	4.56334	4.97168	4.72817
52	33.0152	4.64141	1.23587	2.67567	4.21021	4.72612	9.46745	4.22541	1.35562	2.61384	4.28316	5.55881	32.415	9.06939	5.09878	5.83402	6.55883	6.59056	5.47588	2.75251	4.44183	2.38581	3.42914	3.80942	12.4051	9.52893	3.17782	1.5463	3.51546	3.48836	11.5268	3.76183	3.19231	5.07218	6.01111	6.42708	7.46363	3.41251	1.08294	3.62987	5.43223	5.32821	37.5471	2.65898	1.92311	4.55526	4.9717	4.73267
53	33.0234	4.64318	1.23806	2.67507	4.2101	4.72747	9.46718	4.22551	1.35424	2.61293	4.28624	5.57694	32.4295	9.07017	5.09671	5.83389	6.55443	6.61482	5.47445	2.75055	4.44111	2.38385	3.43097	3.80881	12.4021	9.5283	3.17772	1.54643	3.51448	3.49034	11.527	3.76136	3.19172	5.06633	6.00942	6.45126	7.46354	3.41153	1.08111	3.62652	5.44577	5.34639	37.5604	2.65826	1.92288	4.55374	4.97285	4.73314

## Sheet: HbR
Data set of averaged HbRs of five-subjects thumb movement trials
Data point	Ch. 1	Ch. 2	Ch. 3	Ch. 4	Ch. 5	Ch. 6	Ch. 7	Ch. 8	Ch. 9	Ch. 10	Ch. 11	Ch. 12	Ch. 13	Ch. 14	Ch. 15	Ch. 16	Ch. 17	Ch. 18	Ch. 19	Ch. 20	Ch. 21	Ch. 22	Ch. 23	Ch. 24	Ch. 25	Ch. 26	Ch. 27	Ch. 28	Ch. 29	Ch. 30	Ch. 31	Ch. 32	Ch. 33	Ch. 34	Ch. 35	Ch. 36	Ch. 37	Ch. 38	Ch. 39	Ch. 40	Ch. 41	Ch. 42	Ch. 43	Ch. 44	Ch. 45	Ch. 46	Ch. 47	Ch. 48
1	8.16208	4.26692	1.77457	2.15905	2.34216	2.20671	6.47988	4.15208	2.29852	2.22848	2.5459	2.39681	9.23591	5.5944	3.21876	2.98235	2.9353	2.68678	4.7755	3.79524	2.87379	2.01271	2.21128	2.04755	9.69815	6.74919	2.82221	2.10601	2.40787	2.3075	5.75247	4.54777	2.56876	2.94746	2.95052	2.66104	5.5375	4.45639	1.94348	2.43674	2.3383	2.23878	10.8238	1.98245	1.98454	2.53062	2.33191	2.20613
2	8.16223	4.26584	1.77454	2.15853	2.34063	2.2032	6.48092	4.15184	2.29645	2.22743	2.53914	2.39117	9.22536	5.59483	3.21976	2.99031	2.9435	2.69109	4.77623	3.79663	2.87357	2.01428	2.20763	2.04445	9.70456	6.74839	2.82361	2.10433	2.41166	2.30384	5.75116	4.54818	2.57112	2.94638	2.93963	2.66551	5.53754	4.45661	1.94253	2.43578	2.33459	2.23337	10.8235	1.9826	1.98675	2.52558	2.3305	2.20289
3	8.16186	4.26537	1.77515	2.158	2.33945	2.20158	6.48211	4.15153	2.29367	2.22654	2.53302	2.38874	9.21584	5.59548	3.22038	2.99888	2.9507	2.7012	4.77679	3.79755	2.87312	2.01575	2.20369	2.03958	9.71352	6.74799	2.82549	2.10279	2.41524	2.30013	5.74997	4.54839	2.57331	2.94288	2.92888	2.67561	5.53744	4.4567	1.94059	2.43438	2.33302	2.23118	10.8253	1.98316	1.98836	2.52282	2.33212	2.20132
4	8.16091	4.2656	1.77625	2.15727	2.33883	2.20236	6.4833	4.15124	2.29056	2.22585	2.52789	2.39	9.20844	5.59628	3.22053	3.00691	2.95508	2.71573	4.77711	3.79802	2.87257	2.01695	2.20012	2.03356	9.72401	6.74814	2.8276	2.10158	2.41828	2.29699	5.74909	4.54835	2.57499	2.93744	2.92053	2.68995	5.53723	4.4567	1.93799	2.43242	2.3335	2.23266	10.8284	1.98429	1.98911	2.52295	2.33571	2.20192
5	8.15953	4.26653	1.77759	2.15621	2.339	2.20575	6.48429	4.15101	2.2875	2.22528	2.5239	2.39461	9.20399	5.5972	3.22007	3.01329	2.9554	2.73295	4.77718	3.79814	2.87202	2.01772	2.19746	2.0272	9.73477	6.74889	2.82962	2.1008	2.42054	2.29483	5.74868	4.54804	2.57591	2.93083	2.91614	2.70684	5.53694	4.45671	1.93514	2.42982	2.33563	2.23744	10.8312	1.98611	1.9889	2.52597	2.33972	2.20491
6	8.15813	4.26807	1.77891	2.15475	2.34022	2.21161	6.48496	4.15088	2.28484	2.22477	2.52104	2.40156	9.20289	5.59813	3.21882	3.01711	2.95129	2.75107	4.77706	3.79806	2.87157	2.01794	2.196	2.02132	9.74457	6.7502	2.83126	2.10049	2.42186	2.29385	5.74886	4.54748	2.57596	2.92398	2.91624	2.7245	5.53666	4.45679	1.93247	2.42663	2.33874	2.2445	10.8324	1.98867	1.98777	2.53125	2.34242	2.21018
7	8.15723	4.27007	1.77997	2.15294	2.34263	2.21935	6.4852	4.15085	2.28283	2.22424	2.5192	2.40949	9.20502	5.59903	3.21657	3.01786	2.94324	2.76843	4.77684	3.79796	2.87129	2.01752	2.19578	2.01663	9.75239	6.75191	2.83226	2.10061	2.42225	2.29396	5.74966	4.54673	2.57519	2.91781	2.92017	2.74132	5.53645	4.45699	1.9303	2.42305	2.34208	2.25249	10.8307	1.99191	1.98589	2.53756	2.3423	2.21717
8	8.15741	4.27233	1.78061	2.1509	2.34621	2.22799	6.48501	4.15091	2.28159	2.22365	2.51824	2.41703	9.20981	5.59982	3.21318	3.01549	2.93244	2.78362	4.77667	3.79799	2.87118	2.01644	2.19656	2.01363	9.75756	6.7538	2.83247	2.10101	2.42182	2.29488	5.75104	4.54591	2.57375	2.91312	2.92624	2.75595	5.53638	4.45732	1.92882	2.41936	2.34495	2.26004	10.826	1.99566	1.98351	2.54335	2.33846	2.22497
9	8.15909	4.27464	1.78075	2.14879	2.3508	2.23629	6.48446	4.15102	2.28108	2.22298	2.51806	2.42306	9.21629	5.6005	3.20862	3.01047	2.92046	2.79555	4.7767	3.79823	2.87119	2.01474	2.19794	2.01255	9.7599	6.75563	2.83187	2.10151	2.42078	2.29614	5.75285	4.54511	2.57187	2.91044	2.93216	2.76737	5.5365	4.45774	1.92802	2.41593	2.3469	2.26605	10.8187	1.99971	1.98092	2.54703	2.33086	2.23238
10	8.16245	4.27681	1.78044	2.14686	2.35601	2.24298	6.4837	4.15116	2.28117	2.22228	2.51858	2.42693	9.22338	5.60107	3.20303	3.00367	2.90893	2.80347	4.77704	3.79867	2.87124	2.01254	2.19942	2.01328	9.75968	6.75718	2.83058	2.10192	2.41938	2.29729	5.75488	4.54444	2.56979	2.91	2.93561	2.77485	5.53683	4.45816	1.92775	2.41311	2.34775	2.26986	10.8101	2.00381	1.97841	2.5473	2.3204	2.23817
11	8.16733	4.27869	1.77979	2.14531	2.36135	2.24699	6.4829	4.15131	2.28166	2.22159	2.51974	2.42847	9.23003	5.60156	3.19674	2.99622	2.89915	2.8069	4.77774	3.79924	2.87121	2.01002	2.20055	2.01545	9.75759	6.75825	2.82882	2.10207	2.41784	2.29792	5.75691	4.54401	2.56769	2.91168	2.93488	2.77794	5.53736	4.45846	1.92775	2.41117	2.34766	2.2713	10.8019	2.00771	1.97622	2.54342	2.30878	2.24132
12	8.17325	4.28013	1.77899	2.14431	2.36618	2.24773	6.48225	4.15146	2.28229	2.2209	2.52145	2.42793	9.23546	5.60204	3.19028	2.9893	2.8919	2.80563	4.77874	3.79978	2.87102	2.00738	2.201	2.01845	9.75456	6.75877	2.82687	2.10186	2.41625	2.2978	5.75868	4.54385	2.56567	2.91507	2.92925	2.77643	5.53804	4.45854	1.92771	2.41026	2.34703	2.27063	10.7962	2.01123	1.97454	2.53537	2.29818	2.24126
13	8.17945	4.28106	1.7782	2.14396	2.36991	2.24518	6.48191	4.1516	2.28288	2.22019	2.52358	2.42581	9.23927	5.60253	3.18423	2.98395	2.88734	2.79971	4.77991	3.8001	2.87057	2.00486	2.20064	2.02156	9.75161	6.75873	2.82504	2.10127	2.41462	2.29692	5.76003	4.54397	2.56373	2.91952	2.91924	2.77034	5.53879	4.4583	1.92737	2.41037	2.34637	2.26833	10.7946	2.0142	1.97346	2.52388	2.29079	2.23804
14	8.18505	4.28138	1.77756	2.14426	2.37196	2.23998	6.48195	4.15172	2.28328	2.21936	2.52582	2.42264	9.24151	5.60303	3.17921	2.98086	2.88513	2.78947	4.78103	3.80003	2.86982	2.00265	2.19956	2.02406	9.74964	6.7582	2.82356	2.10035	2.41283	2.29544	5.76086	4.54434	2.56179	2.92428	2.90648	2.75999	5.53954	4.45772	1.92656	2.4114	2.34617	2.26493	10.7979	2.01658	1.97301	2.51029	2.28832	2.23233
15	8.1892	4.28103	1.77713	2.14507	2.37197	2.23328	6.48236	4.1518	2.2834	2.21825	2.52775	2.41884	9.2426	5.60351	3.1757	2.98031	2.88456	2.77564	4.78183	3.79943	2.86878	2.00091	2.19801	2.02536	9.74931	6.75734	2.8226	2.09921	2.41069	2.2937	5.76119	4.54485	2.55975	2.92858	2.8933	2.74607	5.54019	4.45683	1.92527	2.41317	2.34673	2.26086	10.806	2.01833	1.97316	2.49629	2.29164	2.22535
16	8.19128	4.27998	1.77689	2.1462	2.36975	2.22652	6.48306	4.15181	2.28322	2.2167	2.52884	2.41458	9.24326	5.60386	3.17394	2.98209	2.88483	2.75933	4.78208	3.79825	2.86748	1.99972	2.19635	2.02512	9.75089	6.75631	2.8222	2.09799	2.40806	2.29207	5.76112	4.54541	2.55753	2.93177	2.88219	2.72969	5.5407	4.45572	1.92362	2.41546	2.34808	2.2563	10.8177	2.01948	1.97383	2.48361	2.30052	2.21854
17	8.19096	4.2782	1.77675	2.14736	2.36541	2.22104	6.48386	4.1517	2.28277	2.21457	2.52854	2.40979	9.24426	5.60397	3.17394	2.9856	2.88525	2.74214	4.78157	3.79651	2.86602	1.99907	2.19496	2.02331	9.75426	6.75526	2.82225	2.09685	2.40487	2.2909	5.76083	4.54588	2.55512	2.93338	2.87515	2.7124	5.54101	4.45454	1.92181	2.41807	2.34992	2.25122	10.8311	2.02005	1.9749	2.47375	2.3137	2.21331
18	8.18833	4.27571	1.77656	2.14829	2.35931	2.21785	6.48454	4.1514	2.28208	2.2118	2.52636	2.40426	9.2463	5.60368	3.1754	2.98998	2.88542	2.72593	4.78022	3.79432	2.86451	1.99892	2.19411	2.02023	9.75891	6.7543	2.82258	2.09589	2.40122	2.29044	5.76051	4.54618	2.55261	2.93318	2.87321	2.69611	5.5411	4.45344	1.92012	2.42082	2.35172	2.24542	10.8437	2.02006	1.97624	2.46768	2.32914	2.21067
19	8.18382	4.2726	1.77615	2.14874	2.35205	2.21731	6.48487	4.15086	2.28116	2.20845	2.52208	2.39774	9.24976	5.60289	3.17781	2.99424	2.88523	2.71275	4.7781	3.79184	2.86308	1.99914	2.19397	2.01645	9.76406	6.75349	2.82295	2.09518	2.39739	2.29076	5.76032	4.54624	2.55017	2.93118	2.87617	2.68285	5.54099	4.45256	1.9188	2.42357	2.35283	2.2387	10.8531	2.01949	1.97769	2.46577	2.34441	2.21097
20	8.1781	4.269	1.77538	2.1486	2.34439	2.21906	6.48466	4.15002	2.28003	2.2047	2.51579	2.39012	9.25463	5.60152	3.18056	2.99749	2.88482	2.7044	4.77536	3.78929	2.86185	1.9996	2.19451	2.01273	9.76878	6.75282	2.8231	2.09469	2.39382	2.29175	5.76034	4.54604	2.54802	2.92763	2.88269	2.67446	5.54071	4.45199	1.91802	2.42616	2.35261	2.23097	10.8575	2.01833	1.97912	2.46781	2.35725	2.21379
21	8.17195	4.26513	1.77416	2.14784	2.33713	2.22206	6.48382	4.14886	2.2787	2.20086	2.50796	2.38155	9.26046	5.59958	3.18302	2.99905	2.88443	2.70217	4.77228	3.78685	2.86093	2.00018	2.19555	2.00984	9.77221	6.75223	2.82285	2.09439	2.39105	2.29315	5.76056	4.54563	2.54637	2.92291	2.89058	2.67225	5.5403	4.45173	1.91784	2.42845	2.35067	2.22241	10.8561	2.01654	1.9804	2.47307	2.36603	2.21804
22	8.1661	4.26126	1.7725	2.14659	2.33103	2.22486	6.48237	4.14739	2.27718	2.19732	2.49947	2.37249	9.26639	5.59713	3.18473	2.9986	2.88422	2.70644	4.76919	3.78468	2.86038	2.00078	2.19678	2.00844	9.77366	6.75163	2.82211	2.09416	2.38958	2.29462	5.76086	4.54508	2.54538	2.91749	2.89736	2.67664	5.53983	4.45175	1.9182	2.43025	2.34692	2.21347	10.8494	2.01412	1.98139	2.48058	2.37004	2.22216
23	8.16107	4.25769	1.77051	2.14509	2.32666	2.2259	6.48046	4.14569	2.2755	2.19446	2.49144	2.3637	9.27127	5.59435	3.18542	2.99617	2.88414	2.71653	4.7664	3.7829	2.86024	2.00135	2.19788	2.00889	9.77277	6.75093	2.82087	2.09391	2.38975	2.29582	5.76108	4.54449	2.54509	2.91186	2.90089	2.68695	5.53935	4.45195	1.91897	2.4314	2.34165	2.2049	10.839	2.0111	1.98202	2.48934	2.36961	2.22447
24	8.15714	4.25472	1.76836	2.1436	2.32432	2.22391	6.47832	4.14386	2.27377	2.19264	2.48512	2.35612	9.27388	5.59143	3.18511	2.99218	2.88393	2.73064	4.76415	3.78154	2.86051	2.00188	2.19855	2.01123	9.76958	6.75009	2.81927	2.09353	2.39169	2.29646	5.76102	4.54397	2.54538	2.90646	2.89986	2.7014	5.53892	4.45219	1.91996	2.4318	2.33554	2.19762	10.8272	2.00758	1.98222	2.49846	2.36599	2.22361
25	8.15431	4.25262	1.76632	2.14239	2.324	2.21823	6.47625	4.14204	2.27209	2.19208	2.48164	2.35075	9.27314	5.58859	3.18402	2.98731	2.88315	2.74612	4.76261	3.78056	2.86113	2.00242	2.19865	2.01511	9.76449	6.74911	2.81751	2.09301	2.39523	2.29644	5.76054	4.54359	2.54602	2.9016	2.89412	2.71729	5.53858	4.45236	1.92099	2.43142	2.32948	2.1926	10.8165	2.00371	1.98195	2.50735	2.36101	2.21879
26	8.15241	4.25156	1.76468	2.14164	2.32537	2.20896	6.47454	4.14038	2.27062	2.19284	2.48182	2.34846	9.26833	5.58603	3.18258	2.98241	2.88137	2.75983	4.76179	3.77991	2.862	2.00303	2.19817	2.01992	9.75823	6.74805	2.81581	2.09234	2.39994	2.29582	5.75959	4.54339	2.54673	2.89754	2.88471	2.73149	5.53837	4.4524	1.92194	2.43042	2.32449	2.19067	10.8094	1.9997	1.98122	2.51571	2.35659	2.21006
27	8.15119	4.25164	1.76368	2.14141	2.3279	2.19701	6.47342	4.13903	2.26953	2.19484	2.48598	2.34986	9.25929	5.58392	3.18126	2.97832	2.87832	2.76883	4.76159	3.77946	2.86303	2.00377	2.19729	2.02488	9.75168	6.747	2.81441	2.09162	2.40517	2.29482	5.75823	4.54335	2.5472	2.89442	2.87364	2.74099	5.53831	4.45229	1.92278	2.42909	2.32148	2.19241	10.8071	1.99579	1.98006	2.52347	2.35432	2.19827
28	8.15049	4.25283	1.76353	2.14163	2.33089	2.18391	6.47301	4.1381	2.26893	2.19785	2.4939	2.35517	9.24655	5.58235	3.18048	2.97574	2.87412	2.77094	4.76183	3.77913	2.8641	2.00468	2.19628	2.02925	9.74575	6.74612	2.81348	2.09098	2.41021	2.29378	5.75665	4.54342	2.54722	2.89233	2.8634	2.74355	5.53841	4.45208	1.92353	2.42787	2.32114	2.19801	10.8101	1.99218	1.97856	2.5307	2.35504	2.18495
29	8.15026	4.25501	1.76432	2.14211	2.3337	2.17154	6.47328	4.13764	2.26891	2.20155	2.50481	2.36414	9.23127	5.58135	3.18055	2.97514	2.86935	2.76527	4.76228	3.77882	2.86509	2.00577	2.19551	2.03244	9.74117	6.74552	2.81311	2.0906	2.41439	2.29307	5.75512	4.54353	2.54674	2.89133	2.85643	2.73826	5.53867	4.45186	1.92431	2.42729	2.32383	2.20722	10.8171	1.98907	1.97683	2.53747	2.35868	2.17199
30	8.1507	4.25795	1.76603	2.1426	2.33585	2.16171	6.47407	4.13766	2.26946	2.20561	2.51753	2.37609	9.21515	5.58087	3.18157	2.97662	2.86498	2.75255	4.76273	3.7785	2.86592	2.00701	2.19526	2.0342	9.73835	6.74531	2.81329	2.09063	2.41724	2.29299	5.75393	4.5436	2.54588	2.89146	2.85457	2.72578	5.53907	4.45175	1.92524	2.42781	2.32949	2.21937	10.8263	1.98656	1.97501	2.54375	2.36428	2.16129
31	8.15212	4.26135	1.7685	2.14285	2.3371	2.15587	6.4751	4.13807	2.27052	2.20973	2.53063	2.38998	9.20019	5.58085	3.18344	2.97994	2.86227	2.73507	4.76299	3.77817	2.86655	2.00834	2.19572	2.03462	9.73736	6.74553	2.81394	2.0912	2.41855	2.2937	5.75333	4.54359	2.54496	2.89274	2.85864	2.70838	5.53957	4.45185	1.92641	2.42975	2.33774	2.2334	10.835	1.98468	1.97326	2.54939	2.37023	2.15439
32	8.15493	4.26489	1.77147	2.14271	2.33754	2.15484	6.47605	4.13873	2.27197	2.21368	2.5427	2.40446	9.18834	5.58118	3.1859	2.98454	2.86243	2.71632	4.76297	3.77789	2.86697	2.00966	2.1969	2.03409	9.73784	6.74615	2.81491	2.09236	2.4184	2.29516	5.75346	4.54347	2.54439	2.89518	2.86833	2.68957	5.54014	4.45221	1.92786	2.43314	2.34789	2.24801	10.8406	1.98339	1.97175	2.5541	2.37471	2.15222
33	8.15944	4.26824	1.7746	2.14216	2.33754	2.15868	6.47661	4.13949	2.27369	2.21734	2.55254	2.41809	9.1812	5.58178	3.18861	2.98966	2.8663	2.70036	4.76268	3.77773	2.86723	2.01091	2.19861	2.0332	9.73918	6.74709	2.81604	2.09408	2.41715	2.29714	5.75428	4.54329	2.54462	2.89867	2.88221	2.67341	5.54071	4.45281	1.92952	2.43772	2.35904	2.26175	10.8413	1.98259	1.97068	2.55758	2.37608	2.15496
34	8.16576	4.27112	1.77752	2.14132	2.33761	2.16673	6.47656	4.14016	2.27553	2.22066	2.55934	2.42948	9.17973	5.58259	3.19122	2.99445	2.87411	2.69096	4.76219	3.77776	2.86738	2.01199	2.20049	2.03256	9.74058	6.74821	2.81719	2.09624	2.41531	2.29924	5.75561	4.54312	2.54598	2.90302	2.89811	2.66371	5.54122	4.45359	1.93128	2.44286	2.3702	2.27325	10.8365	1.98215	1.9702	2.55957	2.37339	2.16205
35	8.17364	4.27332	1.77989	2.14045	2.33834	2.17776	6.47582	4.14062	2.27742	2.22366	2.5627	2.43746	9.18398	5.58356	3.19343	2.99815	2.88529	2.69081	4.76161	3.77806	2.86752	2.01288	2.20213	2.03265	9.74128	6.74932	2.81824	2.09865	2.41348	2.30104	5.75714	4.54305	2.54865	2.90793	2.91349	2.66324	5.5416	4.4544	1.93295	2.44772	2.38039	2.28135	10.8267	1.98192	1.97046	2.55996	2.36659	2.17237
36	8.1825	4.27469	1.78145	2.13987	2.34019	2.19026	6.47447	4.14077	2.27932	2.22637	2.56271	2.44126	9.19313	5.5847	3.1951	3.00024	2.89847	2.70093	4.7611	3.77866	2.86772	2.01354	2.20313	2.03369	9.74075	6.75028	2.81917	2.10109	2.41218	2.30211	5.7585	4.54318	2.55254	2.91295	2.92602	2.67307	5.5418	4.45511	1.93434	2.45137	2.38873	2.28528	10.8138	1.98178	1.97153	2.55888	2.35663	2.18445
37	8.19143	4.27522	1.78207	2.13989	2.34336	2.20265	6.47274	4.1406	2.28124	2.22878	2.55977	2.44064	9.20557	5.586	3.1962	3.00049	2.91175	2.72036	4.76077	3.77954	2.86803	2.01401	2.20321	2.03558	9.73877	6.75096	2.81996	2.10334	2.41177	2.30219	5.75935	4.54355	2.55731	2.91758	2.93396	2.69229	5.54177	4.45557	1.93531	2.45297	2.39452	2.28478	10.8005	1.98164	1.97343	2.55663	2.34527	2.19673
38	8.19936	4.27498	1.78176	2.14071	2.34778	2.21358	6.47097	4.14018	2.28322	2.23087	2.55455	2.43591	9.21916	5.58747	3.19688	2.99907	2.92301	2.74633	4.76071	3.78066	2.86851	2.01432	2.20229	2.03794	9.73556	6.7513	2.82068	2.10521	2.4124	2.30123	5.75947	4.54414	2.5624	2.92132	2.93652	2.71816	5.5415	4.45571	1.93578	2.45201	2.39731	2.28019	10.7897	1.98142	1.97608	2.55367	2.33479	2.20785
39	8.20523	4.27414	1.78066	2.14241	2.35309	2.2221	6.46953	4.13963	2.28528	2.23255	2.54779	2.42797	9.23162	5.58907	3.19734	2.99647	2.93033	2.77477	4.76094	3.78193	2.86913	2.01452	2.20051	2.04022	9.73171	6.7513	2.82139	2.10658	2.41398	2.2994	5.75881	4.54487	2.56717	2.92375	2.93396	2.74659	5.54102	4.4555	1.93578	2.44839	2.39703	2.27237	10.7838	1.98111	1.97931	2.5505	2.32747	2.21678
40	8.20821	4.27292	1.77903	2.14485	2.35873	2.22775	6.46873	4.13911	2.28741	2.23376	2.54019	2.41815	9.24091	5.59076	3.19787	2.99342	2.93244	2.80111	4.76141	3.78326	2.86988	2.01464	2.19824	2.04187	9.72809	6.75105	2.82215	2.10743	2.41623	2.29709	5.75753	4.54557	2.57097	2.92464	2.92748	2.77302	5.54035	4.45501	1.93544	2.44256	2.39396	2.26265	10.7841	1.98071	1.98285	2.54755	2.32515	2.22298
41	8.20784	4.27158	1.77723	2.14776	2.36408	2.2306	6.46879	4.13879	2.28956	2.23442	2.53241	2.40803	9.24558	5.59244	3.19872	2.99075	2.92899	2.82127	4.76204	3.78455	2.87069	2.01473	2.19599	2.04245	9.72567	6.75067	2.823	2.10781	2.41876	2.29483	5.75596	4.54607	2.57333	2.92401	2.919	2.79327	5.5396	4.45436	1.93494	2.43544	2.38883	2.2526	10.7906	1.98022	1.98636	2.54509	2.32876	2.22641
42	8.20419	4.27038	1.77563	2.1508	2.36864	2.23115	6.46974	4.1388	2.29164	2.23455	2.52492	2.39916	9.24503	5.59399	3.2001	2.98923	2.9206	2.8324	4.76273	3.78573	2.87153	2.01483	2.19431	2.04181	9.72526	6.75031	2.82392	2.10785	2.42114	2.29316	5.75451	4.5462	2.57401	2.92213	2.91072	2.80448	5.53884	4.4537	1.93452	2.42828	2.3827	2.24376	10.8019	1.97968	1.98947	2.54314	2.33817	2.22745
43	8.19779	4.26955	1.77455	2.15358	2.3721	2.23023	6.47148	4.13924	2.2935	2.23424	2.51815	2.39279	9.23957	5.59528	3.20211	2.9894	2.90877	2.83352	4.76334	3.78675	2.87235	2.01494	2.19368	2.04011	9.7274	6.7501	2.82488	2.10769	2.42299	2.29256	5.75363	4.54582	2.57309	2.91951	2.90472	2.80558	5.53817	4.45321	1.93437	2.42248	2.37691	2.2374	10.8156	1.97914	1.99183	2.54151	2.35212	2.22686
44	8.18956	4.26925	1.77426	2.15585	2.37443	2.22881	6.47374	4.14011	2.29503	2.23367	2.51243	2.38964	9.2303	5.59621	3.20475	2.99152	2.89557	2.82561	4.76379	3.7876	2.87311	2.01507	2.19442	2.03777	9.73212	6.75015	2.82581	2.10749	2.42403	2.29332	5.75363	4.54492	2.57093	2.91682	2.90258	2.79754	5.53768	4.453	1.93461	2.41924	2.37285	2.23422	10.8288	1.97863	1.99316	2.53981	2.36846	2.22555
45	8.18066	4.26956	1.77487	2.15748	2.37586	2.22787	6.47619	4.14137	2.29613	2.23309	2.50804	2.38972	9.21892	5.5967	3.20793	2.99546	2.88318	2.81136	4.764	3.78829	2.87383	2.01526	2.19662	2.03539	9.73895	6.75051	2.82665	2.10737	2.42414	2.29551	5.75461	4.54359	2.5681	2.91476	2.90506	2.78304	5.53742	4.45314	1.93528	2.41938	2.37168	2.23422	10.8387	1.97822	1.99331	2.5376	2.38453	2.22448
46	8.17224	4.27046	1.77638	2.15853	2.37675	2.22819	6.47849	4.14294	2.2968	2.23274	2.50524	2.39231	9.20733	5.59672	3.21149	3.00078	2.87346	2.79453	4.76393	3.78884	2.8745	2.0155	2.2001	2.03358	9.74696	6.75114	2.82736	2.10741	2.42332	2.29897	5.75646	4.54203	2.56526	2.91395	2.912	2.76587	5.5374	4.45362	1.93629	2.42311	2.37412	2.23671	10.8435	1.97798	1.99229	2.53445	2.39768	2.22446
47	8.16526	4.27188	1.77865	2.15918	2.3775	2.23022	6.48034	4.1447	2.29709	2.23283	2.50422	2.3961	9.19736	5.5963	3.21521	3.0068	2.86765	2.77905	4.76356	3.78923	2.87513	2.0158	2.20449	2.0328	9.75489	6.75195	2.8279	2.10762	2.42174	2.30334	5.75881	4.54056	2.56306	2.9148	2.92236	2.75006	5.53761	4.45438	1.93747	2.42997	2.38017	2.24035	10.8424	1.97793	1.99026	2.53009	2.40578	2.22599
48	8.16032	4.27364	1.78142	2.1597	2.37835	2.23398	6.48158	4.14656	2.29718	2.23346	2.5051	2.39945	9.19042	5.59554	3.21889	3.01276	2.86614	2.76824	4.76294	3.78947	2.87571	2.01617	2.20928	2.03324	9.7614	6.7528	2.8283	2.10797	2.4196	2.30812	5.76113	4.53952	2.56195	2.91742	2.9345	2.73902	5.53797	4.45528	1.93861	2.43891	2.38908	2.2435	10.8363	1.97812	1.98752	2.5245	2.40759	2.22916
49	8.15758	4.27554	1.78437	2.16031	2.37932	2.23899	6.48219	4.14842	2.29725	2.23458	2.5078	2.4007	9.1873	5.59458	3.22232	3.01796	2.86854	2.76407	4.76211	3.78951	2.87621	2.01659	2.21389	2.03476	9.76533	6.75353	2.82861	2.1084	2.41722	2.3128	5.76285	4.53922	2.56216	2.92161	2.94646	2.73482	5.53843	4.45618	1.93944	2.44846	2.39937	2.2445	10.827	1.97853	1.98445	2.51792	2.40302	2.2336
50	8.15674	4.27733	1.78715	2.16113	2.38016	2.24434	6.48226	4.15022	2.2975	2.23603	2.51211	2.39858	9.18814	5.5936	3.22534	3.02191	2.87389	2.76687	4.76113	3.7893	2.87658	2.01702	2.21783	2.03696	9.76591	6.754	2.82889	2.10884	2.41488	2.31692	5.76348	4.53986	2.56361	2.92691	2.9564	2.73786	5.53887	4.45694	1.93978	2.45704	2.40906	2.2421	10.8169	1.97912	1.98148	2.51087	2.39308	2.23846
51	8.15721	4.27879	1.78946	2.16209	2.3804	2.24877	6.48198	4.15193	2.2981	2.2375	2.51757	2.39254	9.19245	5.59275	3.22782	3.02437	2.88098	2.77533	4.7601	3.78883	2.87675	2.01742	2.22073	2.03924	9.76294	6.75408	2.82921	2.10923	2.41289	2.32014	5.76278	4.54147	2.56598	2.93262	2.96298	2.74685	5.53922	4.45747	1.93948	2.46324	2.41611	2.23575	10.8087	1.97978	1.97896	2.5041	2.37973	2.24256
52	8.1582	4.2797	1.79102	2.16296	2.37955	2.25091	6.48155	4.15348	2.29909	2.23869	2.52359	2.38295	9.19932	5.59218	3.22969	3.02544	2.88872	2.78695	4.7591	3.78808	2.87667	2.01771	2.22244	2.04102	9.75691	6.75373	2.82962	2.10951	2.41153	2.3223	5.76082	4.54387	2.56879	2.93799	2.96565	2.75926	5.5394	4.4577	1.93852	2.46617	2.41881	2.22583	10.8041	1.98041	1.97718	2.49848	2.36544	2.24459
53	8.15889	4.27987	1.79167	2.16337	2.37719	2.2495	6.48115	4.1548	2.30042	2.23931	2.52949	2.37114	9.20758	5.59197	3.23092	3.02546	2.89645	2.79872	4.75825	3.7871	2.87631	2.01786	2.22299	2.04187	9.74888	6.75297	2.83013	2.10969	2.41102	2.32338	5.758	4.54669	2.57147	2.94231	2.96473	2.77196	5.53939	4.45762	1.93698	2.4656	2.41623	2.21372	10.8041	1.98089	1.97628	2.49491	2.35273	2.24332
Data set of averaged HbRs of five-subjects little finger movement trials
Data point	Ch.1	Ch. 2	Ch.3	Ch.4	Ch.5	Ch.6	Ch.7	Ch.8	Ch.9	Ch.10	Ch.11	Ch.12	Ch.13	Ch.14	Ch.15	Ch.16	Ch.17	Ch.18	Ch.19	Ch.20	Ch.21	Ch.22	Ch.23	Ch.24	Ch.25	Ch.26	Ch.27	Ch.28	Ch.29	Ch.30	Ch.31	Ch.32	Ch.33	Ch.34	Ch.35	Ch.36	Ch.37	Ch.38	Ch.39	Ch.40	Ch.41	Ch.42	Ch.43	Ch.44	Ch.45	Ch.46	Ch.47	Ch.48
1	8.12599	4.27134	1.78299	2.14928	2.35244	2.20959	6.48094	4.1608	2.30633	2.24442	2.53784	2.39344	9.20957	5.59344	3.22342	3.01654	2.94827	2.83163	4.75701	3.7815	2.87101	2.01354	2.21585	2.02661	9.74471	6.75305	2.82901	2.10508	2.416	2.31787	5.75933	4.54648	2.57276	2.93981	2.96668	2.80484	5.53979	4.45347	1.92548	2.47166	2.38089	2.23197	10.8335	1.98083	1.98627	2.57556	2.34824	2.20683
2	8.12841	4.2698	1.7803	2.14676	2.34473	2.20045	6.48153	4.15977	2.30818	2.24265	2.54263	2.39024	9.2148	5.59445	3.2228	3.01932	2.9656	2.80919	4.75717	3.78116	2.86991	2.01206	2.21556	2.02496	9.75048	6.7519	2.82977	2.10623	2.41887	2.31778	5.76076	4.54587	2.57259	2.94155	2.97151	2.78223	5.53865	4.45236	1.92499	2.46958	2.36926	2.22893	10.8252	1.98048	1.98793	2.57871	2.35024	2.19831
3	8.13041	4.26768	1.77775	2.14357	2.33914	2.19107	6.4822	4.15855	2.30945	2.23996	2.54612	2.38818	9.22045	5.59561	3.22287	3.02235	2.97759	2.7822	4.75782	3.78101	2.86895	2.01058	2.21523	2.02359	9.75562	6.75139	2.83047	2.10729	2.42187	2.31761	5.76246	4.54509	2.57186	2.94296	2.97929	2.75492	5.53769	4.45157	1.92516	2.46558	2.35742	2.22718	10.8156	1.98033	1.98898	2.57863	2.35175	2.1897
4	8.13174	4.26513	1.77559	2.14011	2.33639	2.18236	6.48297	4.1574	2.30987	2.23671	2.54782	2.38714	9.22598	5.59678	3.2235	3.02471	2.98343	2.75496	4.7589	3.78112	2.86829	2.00935	2.21485	2.02286	9.75963	6.7517	2.83112	2.10813	2.4248	2.31734	5.7642	4.54428	2.57069	2.94381	2.98834	2.7273	5.53708	4.45128	1.92596	2.46036	2.3467	2.22655	10.8064	1.98056	1.98909	2.57553	2.35193	2.18185
5	8.13231	4.26238	1.77396	2.13684	2.33669	2.17527	6.48385	4.15659	2.30936	2.23336	2.54741	2.38707	9.23089	5.59788	3.22438	3.0255	2.98324	2.73147	4.76031	3.78157	2.86803	2.00853	2.21437	2.02303	9.76229	6.75281	2.83173	2.10869	2.42749	2.31693	5.76571	4.54361	2.56925	2.94378	2.99653	2.70346	5.53693	4.45155	1.92732	2.45453	2.33838	2.22693	10.7995	1.98135	1.98815	2.57004	2.35035	2.17561
6	8.13223	4.25968	1.77286	2.13422	2.33968	2.17064	6.48485	4.15632	2.30802	2.23033	2.54489	2.38809	9.23489	5.59884	3.22512	3.02403	2.97787	2.71473	4.76197	3.78241	2.86822	2.00823	2.21372	2.0242	9.76366	6.75457	2.83231	2.10893	2.42988	2.31629	5.76675	4.54318	2.56769	2.94255	3.00172	2.68647	5.53725	4.45239	1.92905	2.44854	2.33339	2.22836	10.7962	1.98282	1.98625	2.56306	2.34712	2.17174
7	8.13173	4.25734	1.77219	2.13258	2.34449	2.1691	6.48593	4.15665	2.3061	2.22793	2.54055	2.39041	9.23786	5.59964	3.22532	3.02004	2.96869	2.70631	4.76374	3.78364	2.86879	2.00844	2.21282	2.02627	9.76403	6.75668	2.83286	2.10887	2.43191	2.31536	5.76717	4.54309	2.56615	2.9399	3.00228	2.67796	5.53801	4.45369	1.9309	2.44266	2.3321	2.231	10.7972	1.98505	1.98366	2.55566	2.3429	2.17075
8	8.13112	4.2556	1.77177	2.13211	2.34991	2.17092	6.48705	4.15756	2.30393	2.22634	2.53496	2.3943	9.23994	5.60032	3.22469	3.01369	2.95723	2.70629	4.76556	3.78525	2.86962	2.00902	2.21163	2.02896	9.76378	6.75879	2.83334	2.10857	2.43355	2.31408	5.76689	4.54336	2.56472	2.93582	2.99742	2.678	5.53906	4.45527	1.93262	2.43696	2.33418	2.23506	10.8026	1.988	1.98078	2.54884	2.33871	2.17285
9	8.13072	4.25465	1.77142	2.13277	2.35463	2.17592	6.48811	4.1589	2.30185	2.22552	2.52888	2.39987	9.24139	5.60093	3.22303	3.00559	2.94495	2.71344	4.76733	3.78714	2.87052	2.00973	2.21014	2.03187	9.7633	6.76054	2.83367	2.10806	2.43475	2.31244	5.76598	4.54395	2.56349	2.93057	2.98742	2.68536	5.54023	4.45692	1.93393	2.43146	2.3387	2.24066	10.8114	1.99156	1.97804	2.54334	2.33568	2.17782
10	8.13082	4.25458	1.77101	2.13435	2.35756	2.18352	6.48903	4.16043	2.30009	2.22528	2.52312	2.40692	9.24258	5.60155	3.22034	2.99665	2.93302	2.72568	4.76901	3.78919	2.87128	2.01029	2.2084	2.03459	9.76287	6.76165	2.83379	2.10738	2.43546	2.31046	5.76463	4.54479	2.56251	2.92463	2.97356	2.6979	5.54131	4.4584	1.93464	2.42619	2.34427	2.2476	10.8223	1.99552	1.97581	2.53956	2.3347	2.18506
11	8.13161	4.25535	1.77047	2.13648	2.35801	2.19271	6.48971	4.16189	2.29878	2.22528	2.51842	2.41487	9.24381	5.60222	3.21678	2.98793	2.92224	2.74058	4.77057	3.79123	2.87172	2.01041	2.2065	2.03675	9.76261	6.76196	2.83362	2.10653	2.43561	2.30823	5.76308	4.54576	2.56181	2.91865	2.95784	2.71313	5.54212	4.45949	1.93459	2.42127	2.34935	2.25533	10.8333	1.9996	1.9743	2.53747	2.33617	2.19364
12	8.13318	4.25682	1.76981	2.13872	2.35588	2.20227	6.4901	4.16301	2.29787	2.22518	2.51529	2.42269	9.24523	5.603	3.21264	2.98038	2.91293	2.75584	4.77199	3.7931	2.8717	2.00985	2.20457	2.03808	9.76244	6.76146	2.83309	2.10548	2.43512	2.30588	5.76162	4.54674	2.5614	2.91333	2.94254	2.72867	5.54251	4.46004	1.93377	2.41699	2.35264	2.26286	10.8428	2.00347	1.97355	2.53672	2.33986	2.2024
13	8.13547	4.25874	1.7691	2.14067	2.35168	2.21084	6.49017	4.16359	2.29715	2.22462	2.51396	2.42903	9.2468	5.60387	3.20827	2.97469	2.90506	2.76964	4.77324	3.79462	2.87117	2.00849	2.20276	2.0385	9.76216	6.76028	2.83219	2.10418	2.43395	2.30357	5.76052	4.54762	2.56129	2.90929	2.92976	2.74262	5.54242	4.45997	1.93222	2.41376	2.35329	2.2689	10.8495	2.00682	1.9734	2.53671	2.34492	2.2101
14	8.1383	4.26084	1.76846	2.14202	2.34643	2.2172	6.48994	4.16354	2.29636	2.22338	2.51433	2.43247	9.24828	5.60478	3.20403	2.97112	2.8983	2.78074	4.77429	3.79567	2.87016	2.00633	2.20125	2.03803	9.76149	6.75868	2.83094	2.10262	2.43212	2.30149	5.75993	4.54831	2.56145	2.90694	2.92094	2.75374	5.54187	4.45929	1.93009	2.41207	2.35117	2.27206	10.8527	2.00939	1.97357	2.53679	2.35012	2.21565
15	8.14138	4.26282	1.76799	2.14258	2.34141	2.22044	6.48947	4.16283	2.29521	2.22139	2.51601	2.43177	9.24928	5.60565	3.20018	2.96946	2.89214	2.78854	4.7751	3.79613	2.86878	2.0035	2.20018	2.03684	9.76015	6.75696	2.82943	2.10079	2.42973	2.29982	5.75992	4.54876	2.56185	2.90642	2.91659	2.76141	5.54097	4.4581	1.92759	2.41229	2.34684	2.27115	10.8525	2.01098	1.97368	2.53644	2.35415	2.21822
16	8.14437	4.26445	1.76773	2.14238	2.33793	2.22013	6.48885	4.16157	2.29348	2.21871	2.51838	2.42616	9.24939	5.60637	3.19687	2.96909	2.88606	2.79292	4.77563	3.79596	2.86719	2.00026	2.19966	2.03516	9.75792	6.75539	2.82774	2.09874	2.42694	2.29873	5.76041	4.54897	2.56242	2.90757	2.91623	2.76553	5.53988	4.45657	1.92496	2.41463	2.34141	2.26539	10.8498	2.01149	1.97339	2.53536	2.35602	2.21746
17	8.14693	4.26559	1.76769	2.14154	2.33699	2.21642	6.48816	4.15994	2.29107	2.21558	2.52075	2.41555	9.24827	5.60682	3.19414	2.96916	2.87961	2.79411	4.77583	3.79517	2.8656	1.99693	2.19975	2.03321	9.75471	6.75418	2.826	2.0966	2.42398	2.29832	5.76123	4.54898	2.56306	2.90998	2.91855	2.76638	5.5388	4.45494	1.92247	2.41893	2.33631	2.25471	10.8459	2.01096	1.97245	2.5336	2.35532	2.21352
18	8.14879	4.26619	1.76782	2.14034	2.33909	2.21004	6.4875	4.15815	2.28805	2.21228	2.52249	2.40063	9.24581	5.60692	3.19189	2.96874	2.87258	2.7925	4.77569	3.79384	2.86417	1.99386	2.20045	2.03121	9.75057	6.75343	2.82432	2.09453	2.42105	2.29862	5.7621	4.54882	2.56363	2.91305	2.92177	2.76442	5.5379	4.45341	1.92034	2.42472	2.33288	2.23977	10.8421	2.00949	1.97078	2.53144	2.35238	2.20712
19	8.14982	4.26632	1.768	2.13904	2.3441	2.20223	6.48693	4.15639	2.28466	2.20916	2.52313	2.38276	9.24215	5.60661	3.18996	2.96711	2.86506	2.78863	4.77521	3.7921	2.86305	1.99138	2.20168	2.02928	9.74564	6.75308	2.82277	2.09271	2.41837	2.29957	5.76276	4.54858	2.56401	2.91615	2.92409	2.76025	5.53735	4.45221	1.91877	2.43115	2.33211	2.22193	10.8395	2.00728	1.96847	2.52937	2.34822	2.19942
20	8.15008	4.26612	1.76814	2.13788	2.35127	2.19453	6.48648	4.15485	2.28122	2.20649	2.52243	2.36384	9.23773	5.60592	3.18819	2.96391	2.8575	2.78313	4.77442	3.79012	2.8623	1.98971	2.20329	2.02751	9.74016	6.75299	2.82139	2.09129	2.41607	2.30101	5.76295	4.54831	2.56404	2.91867	2.9241	2.75453	5.53721	4.45148	1.91787	2.4372	2.33438	2.20306	10.8385	2.00457	1.96576	2.52789	2.34431	2.19188
21	8.14975	4.26576	1.76816	2.13702	2.3594	2.18854	6.48614	4.15365	2.27813	2.20446	2.52042	2.34595	9.23319	5.60491	3.18643	2.95925	2.85066	2.77675	4.7734	3.78808	2.86192	1.989	2.20507	2.0259	9.73444	6.75292	2.82019	2.09039	2.41418	2.30271	5.76251	4.54808	2.56363	2.92015	2.9211	2.74803	5.53748	4.45129	1.91769	2.44179	2.33935	2.1852	10.8393	2.00159	1.96304	2.52736	2.34214	2.18603
22	8.14918	4.26538	1.76801	2.13648	2.36705	2.18562	6.48588	4.15282	2.27574	2.20316	2.51738	2.33105	9.22924	5.60373	3.18463	2.9537	2.84557	2.77037	4.77227	3.78619	2.86182	1.98924	2.20678	2.02443	9.72877	6.75265	2.81914	2.09002	2.41267	2.30436	5.76142	4.54791	2.56272	2.92035	2.91526	2.74161	5.53808	4.45161	1.9182	2.44404	2.34607	2.17034	10.8411	1.99857	1.96071	2.52791	2.34285	2.18316
23	8.1487	4.26502	1.76772	2.13614	2.37282	2.1866	6.48565	4.15237	2.2743	2.20257	2.51377	2.3207	9.22651	5.60251	3.18282	2.94817	2.84327	2.76494	4.77115	3.78461	2.86189	1.99032	2.20813	2.02306	9.72348	6.75201	2.8182	2.09008	2.4114	2.30566	5.75977	4.54784	2.56133	2.91923	2.90748	2.73618	5.53887	4.45234	1.91926	2.44343	2.35317	2.16	10.8432	1.99566	1.95917	2.52932	2.34684	2.18406
24	8.14857	4.26466	1.76734	2.13577	2.37561	2.19157	6.48541	4.15222	2.2739	2.20261	2.51013	2.31586	9.22543	5.60141	3.18113	2.94375	2.8447	2.76135	4.77017	3.78345	2.862	1.99204	2.20887	2.02176	9.71885	6.75091	2.81735	2.09043	2.41025	2.30632	5.75775	4.54785	2.55956	2.91695	2.89916	2.73261	5.53967	4.45331	1.92069	2.43992	2.35919	2.15516	10.8444	1.99295	1.9587	2.53111	2.35364	2.18889
25	8.14886	4.26415	1.76693	2.13509	2.37483	2.19986	6.48511	4.15232	2.27448	2.20314	2.50705	2.3168	9.2261	5.60056	3.17972	2.94142	2.85034	2.76035	4.76946	3.78275	2.862	1.99411	2.20882	2.0205	9.71516	6.74942	2.81659	2.09083	2.40911	2.30613	5.75564	4.54795	2.55759	2.91382	2.89184	2.73158	5.54034	4.45432	1.92227	2.434	2.36288	2.15609	10.844	1.99049	1.95943	2.53264	2.36189	2.19703
26	8.14939	4.26327	1.76657	2.13386	2.37045	2.21007	6.48474	4.15256	2.27582	2.20406	2.505	2.32315	9.22826	5.6	3.17878	2.94188	2.86011	2.76227	4.76907	3.78248	2.86182	1.99624	2.20785	2.01927	9.71263	6.74768	2.81595	2.09106	2.40794	2.305	5.75374	4.54809	2.55564	2.91024	2.88679	2.73341	5.54075	4.45518	1.92375	2.42658	2.36349	2.16242	10.8419	1.98824	1.9613	2.53323	2.36971	2.20719
27	8.14974	4.26179	1.76628	2.13191	2.36301	2.22034	6.48431	4.15289	2.27761	2.20529	2.50436	2.33404	9.23136	5.59974	3.17844	2.94536	2.87319	2.76696	4.76902	3.78253	2.86144	1.99818	2.20598	2.01809	9.71138	6.74597	2.81547	2.09094	2.4068	2.30298	5.75232	4.54824	2.55394	2.90663	2.88477	2.73792	5.54085	4.45573	1.92492	2.41885	2.36093	2.17328	10.8382	1.98616	1.9641	2.53239	2.37504	2.21764
28	8.14932	4.25954	1.76605	2.12924	2.3535	2.2287	6.48382	4.15324	2.27953	2.20681	2.50533	2.34823	9.23468	5.5997	3.1788	2.95153	2.88808	2.77367	4.76926	3.78275	2.86089	1.99971	2.20332	2.01701	9.71145	6.74456	2.81521	2.09041	2.40585	2.30027	5.75157	4.54835	2.5527	2.90335	2.88584	2.74438	5.54065	4.4559	1.92561	2.41201	2.35576	2.18745	10.8335	1.98422	1.96749	2.52989	2.37621	2.22647
29	8.14752	4.25648	1.76582	2.12602	2.34314	2.23342	6.48332	4.15358	2.28127	2.20864	2.50791	2.36432	9.23744	5.59976	3.17986	2.95963	2.90278	2.78117	4.76969	3.78298	2.86028	2.00073	2.20014	2.0161	9.71275	6.74368	2.8152	2.0895	2.40532	2.29715	5.75158	4.54835	2.55205	2.90073	2.88941	2.7516	5.54023	4.45569	1.92577	2.40705	2.34905	2.2035	10.8286	1.98238	1.97105	2.52593	2.37235	2.23202
30	8.14389	4.25273	1.76554	2.12263	2.33321	2.23341	6.48283	4.15387	2.28266	2.21076	2.51192	2.38083	9.23899	5.59977	3.18156	2.96854	2.9151	2.78789	4.77017	3.78307	2.85974	2.00123	2.19678	2.01546	9.71503	6.7435	2.81542	2.08838	2.40546	2.29402	5.75236	4.5482	2.55204	2.89895	2.89442	2.75804	5.5397	4.45516	1.92542	2.40461	2.34213	2.21997	10.8242	1.98068	1.97439	2.521	2.36366	2.23317
31	8.13826	4.24858	1.76513	2.11961	2.32483	2.22847	6.48237	4.15409	2.28363	2.21316	2.51697	2.39635	9.23895	5.59963	3.18375	2.97707	2.92308	2.7922	4.77055	3.78295	2.85943	2.00129	2.19363	2.01521	9.71792	6.74403	2.81583	2.08732	2.40644	2.29126	5.75379	4.54784	2.5526	2.89811	2.8996	2.76211	5.5392	4.45444	1.92471	2.40477	2.3363	2.23545	10.8208	1.97915	1.97719	2.51587	2.3514	2.22963
32	8.13094	4.24446	1.76457	2.11756	2.3188	2.2193	6.48197	4.15422	2.28425	2.21572	2.52252	2.40956	9.23725	5.59924	3.18629	2.98416	2.9254	2.79271	4.7707	3.78261	2.85947	2.00108	2.19109	2.01548	9.72098	6.74514	2.81634	2.08661	2.40834	2.28923	5.75569	4.54725	2.55359	2.89821	2.90374	2.76247	5.53885	4.4537	1.92385	2.40716	2.33251	2.24861	10.8183	1.97789	1.97927	2.51136	2.3377	2.22197
33	8.12263	4.24091	1.7639	2.11706	2.31555	2.20745	6.48162	4.15424	2.28466	2.21828	2.52795	2.41928	9.23414	5.5986	3.189	2.98913	2.92172	2.78861	4.77055	3.78213	2.85993	2.00081	2.18948	2.01638	9.72372	6.74659	2.81682	2.08657	2.41108	2.28816	5.75784	4.54642	2.5548	2.89915	2.90599	2.75831	5.53871	4.45307	1.92308	2.41095	2.33126	2.25831	10.8166	1.97698	1.98062	2.5082	2.32509	2.21155
34	8.11444	4.23842	1.7632	2.11854	2.31506	2.19499	6.4813	4.15412	2.28507	2.2206	2.53259	2.42462	9.23015	5.59774	3.19174	2.99178	2.9128	2.7798	4.77009	3.78165	2.86084	2.00069	2.189	2.01795	9.72577	6.74806	2.81716	2.08738	2.41439	2.28815	5.76	4.5454	2.55604	2.90073	2.90594	2.74954	5.53883	4.45268	1.92267	2.41515	2.33244	2.26365	10.8149	1.9765	1.98135	2.50681	2.316	2.20026
35	8.10765	4.2374	1.76263	2.12222	2.317	2.18414	6.481	4.15385	2.28563	2.22241	2.53585	2.425	9.22596	5.59676	3.19441	2.99244	2.90046	2.76704	4.76936	3.78137	2.86213	2.0009	2.18967	2.02012	9.72688	6.74921	2.81728	2.08914	2.41792	2.28915	5.76196	4.54424	2.55716	2.90272	2.90368	2.73692	5.53918	4.45259	1.92278	2.41872	2.33551	2.26407	10.8129	1.97648	1.98173	2.50725	2.31221	2.19015
36	8.1035	4.23805	1.76236	2.12801	2.32076	2.17683	6.4807	4.1534	2.28647	2.22348	2.53733	2.42036	9.22228	5.59579	3.19696	2.99186	2.88728	2.75186	4.76849	3.78145	2.86368	2.00151	2.19136	2.02272	9.72702	6.74979	2.81717	2.09176	2.42119	2.29093	5.76354	4.54304	2.55809	2.90485	2.89975	2.72194	5.53969	4.45281	1.92351	2.42081	2.33963	2.25952	10.8101	1.97689	1.98203	2.50921	2.31456	2.18307
37	8.10297	4.24039	1.76256	2.13553	2.32559	2.17435	6.48041	4.15279	2.28757	2.22369	2.53689	2.41123	9.21974	5.59495	3.19936	2.99103	2.87612	2.73636	4.76763	3.78201	2.86532	2.00254	2.1938	2.02546	9.72637	6.74964	2.81686	2.09504	2.42377	2.2932	5.76464	4.54193	2.55884	2.90683	2.89491	2.70668	5.54027	4.45327	1.9248	2.42095	2.34394	2.25056	10.8068	1.97763	1.98255	2.5121	2.32271	2.18026
38	8.10655	4.24419	1.76339	2.14414	2.33077	2.17716	6.48014	4.15203	2.28885	2.22304	2.53474	2.3988	9.21881	5.59436	3.20165	2.99096	2.86956	2.72294	4.76694	3.78308	2.86688	2.00389	2.19662	2.02796	9.72526	6.74876	2.81647	2.09865	2.42531	2.29561	5.76517	4.54101	2.55953	2.90843	2.89005	2.69348	5.54082	4.45387	1.92651	2.41907	2.34782	2.23837	10.8034	1.97857	1.98349	2.51522	2.33532	2.18223
39	8.11415	4.24906	1.76491	2.15303	2.33566	2.1848	6.47991	4.15118	2.29013	2.22168	2.53144	2.38486	9.21976	5.59407	3.20385	2.99239	2.86942	2.71386	4.76656	3.78458	2.86818	2.00537	2.19945	2.02985	9.72411	6.7473	2.81615	2.10222	2.42559	2.29788	5.76513	4.54039	2.56031	2.90945	2.886	2.6846	5.54126	4.45448	1.92837	2.41548	2.35099	2.22473	10.8009	1.97955	1.98491	2.51795	2.35035	2.18859
40	8.12509	4.25453	1.76713	2.16135	2.3398	2.19602	6.47974	4.15028	2.29124	2.21993	2.52781	2.37159	9.22263	5.5941	3.20601	2.99567	2.8763	2.71094	4.76656	3.78633	2.86911	2.00679	2.20196	2.03081	9.72329	6.74553	2.81606	2.10542	2.42458	2.2998	5.76456	4.54013	2.5613	2.90982	2.88343	2.68182	5.54153	4.45497	1.93011	2.41086	2.35361	2.21183	10.8003	1.98041	1.98673	2.51993	2.36547	2.19826
41	8.13822	4.26008	1.76997	2.16834	2.34299	2.20907	6.47966	4.14941	2.292	2.21817	2.52482	2.36124	9.22732	5.59444	3.20817	3.00058	2.88952	2.71514	4.76695	3.78809	2.86961	2.00791	2.20398	2.03068	9.72305	6.74381	2.81633	2.10797	2.42244	2.30131	5.76351	4.54025	2.56261	2.90958	2.88284	2.6861	5.5416	4.45526	1.93145	2.406	2.35614	2.20188	10.8023	1.98103	1.98875	2.52121	2.37858	2.20964
42	8.15209	4.26529	1.77325	2.17343	2.3452	2.22203	6.47969	4.14867	2.29234	2.2168	2.52342	2.35574	9.23353	5.59501	3.21031	3.00642	2.90718	2.72641	4.76767	3.78959	2.86969	2.00857	2.20545	2.02952	9.72341	6.74249	2.81704	2.10976	2.41946	2.3025	5.7621	4.54074	2.5642	2.90888	2.88451	2.69739	5.54149	4.4553	1.9322	2.40175	2.35921	2.19677	10.8074	1.98135	1.99066	2.52221	2.38813	2.22095
43	8.16522	4.26982	1.77674	2.17634	2.34662	2.23313	6.47981	4.14814	2.2923	2.21616	2.5243	2.3563	9.2409	5.59573	3.21241	3.01207	2.92657	2.7436	4.76861	3.79059	2.86943	2.00869	2.20649	2.02761	9.72415	6.74189	2.81816	2.1108	2.41598	2.30354	5.76042	4.54152	2.56595	2.90799	2.88859	2.71454	5.54123	4.45509	1.93231	2.39882	2.36331	2.19768	10.8152	1.98137	1.99214	2.52368	2.39335	2.23055
44	8.17631	4.2735	1.78015	2.17711	2.34751	2.24104	6.48	4.1479	2.29202	2.21647	2.52776	2.36311	9.24893	5.59651	3.21438	3.01628	2.94472	2.7645	4.76963	3.79095	2.86894	2.00827	2.2073	2.02541	9.72487	6.74216	2.8196	2.1112	2.41238	2.30465	5.75862	4.54251	2.56767	2.90722	2.89505	2.73538	5.54087	4.45471	1.93183	2.39767	2.36865	2.20476	10.8249	1.98117	1.99291	2.52651	2.39431	2.23721
45	8.18447	4.27627	1.78319	2.17601	2.34818	2.24504	6.48023	4.14802	2.29173	2.21774	2.5336	2.37525	9.25706	5.59724	3.2161	3.01789	2.95899	2.78618	4.7706	3.79066	2.86837	2.00741	2.20812	2.0235	9.72504	6.74333	2.82118	2.11119	2.40896	2.30602	5.75683	4.54359	2.56909	2.90691	2.90372	2.757	5.54049	4.45426	1.93095	2.39852	2.37498	2.21706	10.835	1.98086	1.99275	2.53149	2.39168	2.24026
46	8.18924	4.27817	1.78556	2.17353	2.34885	2.24507	6.48044	4.1485	2.29169	2.21983	2.54112	2.39081	9.26462	5.59786	3.21746	3.0161	2.96758	2.80535	4.77141	3.78982	2.86786	2.00631	2.2091	2.02243	9.72418	6.74526	2.8227	2.11098	2.40594	2.30773	5.75517	4.54466	2.57001	2.90737	2.91425	2.77615	5.54011	4.45385	1.92994	2.40129	2.38161	2.23265	10.8438	1.98057	1.99163	2.53909	2.38655	2.23965
47	8.1907	4.27929	1.78705	2.17024	2.34967	2.24163	6.4806	4.14935	2.29213	2.22246	2.54924	2.40723	9.27089	5.5983	3.21831	3.01071	2.96989	2.81888	4.77205	3.78866	2.86752	2.0052	2.21032	2.02261	9.72194	6.74766	2.82394	2.11076	2.40346	2.30968	5.75375	4.54563	2.57029	2.9088	2.92604	2.78973	5.53978	4.4536	1.92909	2.40567	2.38752	2.24896	10.8498	1.98039	1.98964	2.54928	2.38004	2.2359
48	8.1893	4.27972	1.7875	2.16673	2.35063	2.23566	6.48067	4.15049	2.29318	2.22526	2.55666	2.42182	9.27511	5.59851	3.2186	3.00217	2.96657	2.82435	4.77253	3.7875	2.86741	2.0043	2.21167	2.02422	9.71825	6.75017	2.82475	2.11061	2.40154	2.31164	5.75265	4.54644	2.56995	2.91132	2.93825	2.79534	5.53952	4.45357	1.92864	2.41121	2.39159	2.26333	10.8518	1.98038	1.98703	2.56143	2.37312	2.22991
49	8.18578	4.27957	1.78691	2.16346	2.35157	2.22832	6.48068	4.15181	2.29483	2.22785	2.56219	2.43227	9.27659	5.5985	3.21835	2.9916	2.95935	2.82042	4.77293	3.78664	2.86755	2.00381	2.21292	2.02713	9.71337	6.75242	2.82504	2.11054	2.40018	2.31324	5.75188	4.54707	2.56915	2.91487	2.94983	2.79167	5.53932	4.45381	1.92876	2.41735	2.39285	2.27347	10.8494	1.98055	1.98416	2.57437	2.36641	2.2228
50	8.18098	4.27888	1.78536	2.16077	2.35226	2.22082	6.48066	4.15317	2.29692	2.22995	2.5649	2.43714	9.27484	5.59827	3.21769	2.98059	2.95061	2.80717	4.77337	3.78633	2.86791	2.00386	2.21375	2.03091	9.70783	6.75408	2.82482	2.11044	2.39935	2.31408	5.75142	4.54751	2.56816	2.91929	2.95959	2.77879	5.53916	4.45427	1.9295	2.42357	2.39074	2.278	10.8432	1.98084	1.98142	2.58656	2.36018	2.21575
51	8.17569	4.27771	1.78309	2.15882	2.35246	2.21425	6.4807	4.15443	2.29915	2.23136	2.56438	2.43613	9.26963	5.59789	3.21683	2.97095	2.94284	2.78611	4.77395	3.78674	2.86842	2.00447	2.21384	2.03492	9.70242	6.75495	2.82423	2.11019	2.39904	2.31383	5.75121	4.54779	2.56732	2.92429	2.96644	2.7582	5.53901	4.45488	1.93077	2.42936	2.38524	2.27667	10.8343	1.98115	1.9792	2.59632	2.35444	2.20978
52	8.17054	4.27614	1.78042	2.15763	2.35196	2.20947	6.48087	4.15545	2.30118	2.23206	2.5608	2.4301	9.26117	5.59745	3.2161	2.96439	2.93807	2.76003	4.77471	3.78787	2.869	2.00561	2.21295	2.03845	9.69803	6.75497	2.82344	2.10963	2.39925	2.31231	5.75114	4.54794	2.56694	2.92953	2.96951	2.73264	5.53884	4.45553	1.9324	2.43434	2.37695	2.27038	10.8246	1.9814	1.97782	2.60219	2.34903	2.20571
53	8.16593	4.27428	1.77774	2.15707	2.35069	2.20706	6.48129	4.15614	2.30264	2.23211	2.55486	2.42086	9.25011	5.59705	3.2158	2.96216	2.93746	2.73255	4.77565	3.7896	2.86955	2.00715	2.21102	2.0408	9.69551	6.75426	2.82271	2.10868	2.39998	2.30957	5.75109	4.54801	2.56725	2.93461	2.96845	2.70566	5.53863	4.4561	1.93412	2.43822	2.36698	2.26098	10.8161	1.9815	1.97747	2.60313	2.34382	2.20404
